# Supplementary material for: Rapid seedling emergence of invasive Phytolacca americana is related to higher soluble sugars produced by starch metabolism and photosynthesis compared to native P. acinosa
Source: Front Plant Sci. 2024 Jan 26;15:1255698. doi: 10.3389/fpls.2024.1255698 (PMC10853419; doi:10.3389/fpls.2024.1255698)
Supplement: Supplementary file 2 [file Table_1.xlsx]

## Sheet: Sheet2
geneID	Pame DAG01_FPKM	Pame DAG02_FPKM	Pame DAG03_FPKM	Pame DAG41_FPKM	Pame DAG42_FPKM	Pame DAG43_FPKM	log2FC	regulated	NR_annotation	sequence identity %	geneID	Paci DAG01_FPKM	Paci DAG02_FPKM	Paci DAG03_FPKM	Paci DAG41_FPKM	Paci DAG42_FPKM	Paci DAG43_FPKM	log2FC	regulated	NR_annotation
EVM0000015	0	0.143124	0.017647	2.63944	3.3743	2.77824	4.65866	up	PREDICTED: guard cell S-type anion channel SLAC1 [Beta vulgaris subsp. vulgaris]	94.2	Pac21G001730	0	0	0	0.834427	0.769276	1.37344	7.00092	up	PREDICTED: guard cell S-type anion channel SLAC1 [Beta vulgaris subsp. vulgaris]
EVM0000017	0.960561	0.690677	0.69792	3.51159	3.62577	3.54617	2.27404	up	hypothetical protein BVRB_2g041800 [Beta vulgaris subsp. vulgaris]	84.713	Pac07G006060	0.220224	0.541014	0.105279	1.73106	2.17859	1.87053	2.71623	up	hypothetical protein BVRB_2g041800 [Beta vulgaris subsp. vulgaris]
EVM0000019	1.60926	1.93364	2.08918	4.16153	5.07972	4.93691	1.45678	up	tetraketide alpha-pyrone reductase 1-like [Chenopodium quinoa]	84.783	Pac06G009240	0.787449	0.558309	1.11383	16.4511	18.3413	16.7948	4.5161	up	tetraketide alpha-pyrone reductase 1-like [Chenopodium quinoa]
EVM0000023	1.81554	2.1619	2.32135	11.0747	10.2632	9.62177	2.42604	up	PREDICTED: 11-beta-hydroxysteroid dehydrogenase 1B-like [Beta vulgaris subsp. vulgaris]	97.143	Pac16G006180	21.2187	24.6238	22.8558	76.8037	75.7144	76.1916	1.90131	up	PREDICTED: 11-beta-hydroxysteroid dehydrogenase 1B-like [Beta vulgaris subsp. vulgaris]
EVM0000034	22.6536	19.4506	17.4883	74.8828	74.8309	77.6276	2.06065	up	uncharacterized protein LOC110734428 [Chenopodium quinoa]	96.581	Pac16G011160	13.7887	12.9283	13.2992	47.7117	48.6555	52.169	2.05394	up	PREDICTED: uncharacterized protein LOC104894580 [Beta vulgaris subsp. vulgaris]
EVM0000039	2.90038	2.25952	2.28053	6.12929	5.59691	3.94269	1.20094	up	transcription factor DIVARICATA-like [Chenopodium quinoa]	95.522	Pac12G006050	2.02176	3.05361	3.5886	7.06875	7.29253	5.37692	1.3414	up	PREDICTED: transcription factor DIVARICATA [Beta vulgaris subsp. vulgaris]
EVM0000048	0.462126	1.17427	0.808018	3.22304	3.74847	4.31373	2.29289	up	uncharacterized protein LOC110714326 [Chenopodium quinoa]	90.909	Pac08G003350	1.41887	1.84292	1.1253	3.24217	4.42041	2.99851	1.41704	up	uncharacterized protein LOC110685406 [Chenopodium quinoa]
EVM0000053	48.4132	44.0972	45.1861	104.416	99.3531	104.717	1.2959	up	GDSL esterase/lipase APG [Vitis vinifera]	97.759	Pac30G006620	30.5359	38.2186	37.2595	86.2207	87.3777	87.0487	1.46406	up	GDSL esterase/lipase APG-like [Chenopodium quinoa]
EVM0000055	7.8759	8.19525	8.12904	40.6968	38.7185	41.2185	2.45005	up	protein NRT1/ PTR FAMILY 3.1-like [Chenopodium quinoa]	96.044	Pac31G009780	0.697028	0.898204	0.517026	35.5945	32.7422	32.8325	5.72075	up	protein NRT1/ PTR FAMILY 3.1-like [Chenopodium quinoa]
EVM0000062	6.303	6.56414	5.57389	24.5252	23.925	25.4048	2.13268	up	uncharacterized protein LOC110786453 [Spinacia oleracea]	96.07	Pac08G000240	5.50838	6.15982	5.5543	11.7489	12.3642	13.0216	1.27188	up	uncharacterized protein LOC110725123 [Chenopodium quinoa]
EVM0000068	1.1376	1.44808	1.35119	2.87996	3.06526	3.29023	1.35786	up	hypothetical protein FH972_003338 [Carpinus fangiana]	97.389	Pac29G000640	2.94795	2.31336	3.33102	4.91221	5.84673	6.03537	1.12201	up	hypothetical protein FH972_003338 [Carpinus fangiana]
EVM0000079	8.81316	7.28369	7.44253	21.361	23.0479	22.2145	1.62745	up	hypothetical protein CMV_023805 [Castanea mollissima]	93.878	Pac30G008900	2.59499	4.1854	2.90167	27.0041	26.3932	24.9703	3.17493	up	hypothetical protein CMV_023805 [Castanea mollissima]
EVM0000092	3.26282	3.35076	3.38875	15.3313	15.9525	15.3039	2.3489	up	uncharacterized protein LOC110798058 isoform X2 [Spinacia oleracea]	97.403	Pac35G010310	5.75691	5.16259	6.20105	11.1712	11.4032	11.7451	1.16508	up	uncharacterized protein LOC110798058 isoform X2 [Spinacia oleracea]
EVM0000093	2.2363	1.89663	2.17881	11.6458	12.9691	11.6218	2.64165	up	Glioma tumor suppressor candidate region protein [Actinidia chinensis var. chinensis]	91.667	Pac08G005980	2.15221	1.70937	2.20455	12.6327	14.4596	15.8448	2.94296	up	hypothetical protein FNV43_RR12201 [Rhamnella rubrinervis]
EVM0000108	0.765337	0.384932	0.566362	0.833059	1.74618	1.86853	1.46277	up	PREDICTED: uncharacterized protein LOC104891910 [Beta vulgaris subsp. vulgaris]	95.455	Pac16G001630	0.564654	1.06989	0.554803	1.00721	1.85855	1.69945	1.18023	up	PREDICTED: uncharacterized protein LOC104891910 [Beta vulgaris subsp. vulgaris]
EVM0000112	2.04366	2.6379	2.07787	27.3244	22.6846	26.5612	3.62832	up	PREDICTED: bidirectional sugar transporter SWEET12 [Beta vulgaris subsp. vulgaris]	98.644	Pac13G005580	0	0.039198	0.047506	14.3046	15.0191	13.2426	8.47062	up	PREDICTED: bidirectional sugar transporter SWEET12 [Beta vulgaris subsp. vulgaris]
EVM0000113	3.34294	3.50529	3.89013	7.48297	6.14345	6.13219	1.00931	up	zinc transporter 2 isoform X2 [Chenopodium quinoa]	93.195	Pac32G000580	1.47995	1.51622	1.14425	2.80502	2.39233	3.34259	1.19281	up	zinc transporter 2 isoform X2 [Chenopodium quinoa]
EVM0000150	21.8359	21.9694	21.0958	47.9702	45.0974	44.628	1.21858	up	chaperone protein ClpB3, chloroplastic-like [Chenopodium quinoa]	98.675	Pac0G004630	30.6972	29.1382	30.7056	58.419	55.7375	58.111	1.09322	up	chaperone protein ClpB3, chloroplastic-like [Chenopodium quinoa]
EVM0000163	4.39805	3.1572	3.53587	7.49751	8.38998	8.72343	1.27363	up	bifunctional nuclease 1-like [Chenopodium quinoa]	96.341	Pac15G008380	3.15743	2.74237	3.61975	14.0093	13.472	14.6398	2.30488	up	bifunctional nuclease 1-like [Chenopodium quinoa]
EVM0000187	0.38492	0.432933	0.519846	2.03965	1.92659	1.84801	2.23278	up	PREDICTED: protein SMAX1-LIKE 3 [Beta vulgaris subsp. vulgaris]	68.939	Pac25G007550	0.40238	0.237751	0.31893	0.858865	0.885265	0.556852	1.37685	up	PREDICTED: protein SMAX1-LIKE 3 [Beta vulgaris subsp. vulgaris]
EVM0000191	12.596	12.6328	11.1799	5353.1	5241.71	5281.62	8.8955	up	hypothetical protein TSUD_343720 [Trifolium subterraneum]	88.462	Pac27G004620	0.700535	0.669683	0.877234	17.3663	18.0359	16.4832	4.64893	up	Cathepsin B heavy chain like [Actinidia chinensis var. chinensis]
EVM0000194	1.98026	1.53922	2.34364	7.58645	8.45385	8.04933	2.16364	up	protein ACCELERATED CELL DEATH 6-like [Chenopodium quinoa]	89.937	Pac19G010910	0.184414	0.184571	0.252496	7.51096	7.85514	7.69263	5.29732	up	protein ACCELERATED CELL DEATH 6-like [Chenopodium quinoa]
EVM0000213	0.662802	0.762055	1.01347	3.00888	4.40535	3.85204	2.31657	up	aspartic proteinase PCS1-like [Malus domestica]	59.637	Pac12G005610	1.05106	1.14196	0.623536	2.39274	1.49913	1.97426	1.19375	up	aspartic proteinase PCS1-like [Chenopodium quinoa]
EVM0000235	23.4487	22.2001	22.0672	43.813	45.802	41.2744	1.08413	up	fasciclin-like arabinogalactan protein 17 [Chenopodium quinoa]	94.218	Pac09G010010	9.54104	11.5256	10.5832	32.7014	33.0222	34.6497	1.83113	up	fasciclin-like arabinogalactan protein 17 [Chenopodium quinoa]
EVM0000239	10.9072	11.6542	11.2644	43.3065	44.5399	47.9662	2.13762	up	putative Na+/myo-inositol symporter [Mesembryanthemum crystallinum]	95.992	Pac21G008550	6.21279	4.6345	4.98266	10.9142	11.2588	11.6549	1.2529	up	putative Na+/myo-inositol symporter [Mesembryanthemum crystallinum]
EVM0000253	8.86637	8.23422	8.50188	18.5087	17.7727	19.1369	1.24518	up	dnaJ protein ERDJ3A [Spinacia oleracea]	96.713	Pac01G006340	5.16259	5.00157	5.56123	35.1828	37.151	35.5544	2.94039	up	dnaJ protein ERDJ3A [Spinacia oleracea]
EVM0000278	0.589304	0.653427	0.517865	1.30966	1.2514	1.34153	1.25642	up	acidic endochitinase SE2 [Spinacia oleracea]	84.701	Pac01G016200	0.418182	0.32962	0.308157	0.946308	0.997246	0.703678	1.45221	up	acidic endochitinase SE2 [Spinacia oleracea]
EVM0000279	24.013	22.0084	21.7214	40.0923	45.9897	40.5224	1.03489	up	PREDICTED: heat shock factor protein HSF24 [Beta vulgaris subsp. vulgaris]	94.526	Pac19G014050	7.74918	8.09151	10.3625	36.5084	37.0294	36.8207	2.23842	up	PREDICTED: heat shock factor protein HSF24 [Beta vulgaris subsp. vulgaris]
EVM0000280	4.63577	5.05071	4.9922	9.41651	8.79648	8.7314	1.00911	up	PREDICTED: preprotein translocase subunit SECE1 [Beta vulgaris subsp. vulgaris]	95.402	Pac01G009280	7.15982	6.4001	6.2557	12.7269	12.0216	11.5189	1.03321	up	PREDICTED: preprotein translocase subunit SECE1 [Beta vulgaris subsp. vulgaris]
EVM0000283	3.70019	3.91789	3.78806	10.8757	11.1694	11.1231	1.67141	up	lipid phosphate phosphatase epsilon 2, chloroplastic [Spinacia oleracea]	95.172	Pac07G012080	3.57589	4.55624	4.10987	13.1416	12.7	12.9286	1.82245	up	PREDICTED: lipid phosphate phosphatase epsilon 1, chloroplastic isoform X1 [Beta vulgaris subsp. vulgaris]
EVM0000298	9.47459	9.48993	9.14322	29.1902	25.3506	27.5843	1.67806	up	Peroxidase 4 [Morella rubra]	97.492	Pac04G001860	0.567962	0.491655	0.682076	5.39617	6.06372	5.84218	3.40597	up	Peroxidase 4 [Morella rubra]
EVM0000309	3.98325	4.04666	4.62157	15.7507	14.7	15.3436	1.9884	up	uncharacterized protein LOC110715029 [Chenopodium quinoa]	96.107	Pac07G005760	5.96233	5.58468	5.25426	35.9735	35.9132	34.8412	2.82826	up	uncharacterized protein LOC110715029 [Chenopodium quinoa]
EVM0000312	12.4551	13.3429	15.0507	39.4467	44.3648	36.5281	1.69223	up	mitochondrial carnitine/acylcarnitine carrier-like protein [Olea europaea var. sylvestris]	96.633	Pac21G003600	11.1362	11.4606	10.0782	20.9305	20.0452	22.9116	1.12905	up	mitochondrial carnitine/acylcarnitine carrier-like protein [Olea europaea var. sylvestris]
EVM0000318	9.5592	9.48989	10.2016	22.3427	19.3592	19.5919	1.19876	up	PREDICTED: gibberellin receptor GID1C [Beta vulgaris subsp. vulgaris]	98.291	Pac06G013280	4.7516	4.28293	4.1437	10.8664	10.2987	9.7177	1.39001	up	PREDICTED: gibberellin receptor GID1C [Beta vulgaris subsp. vulgaris]
EVM0000329	0.021785	0	0.095553	1.34051	1.12739	1.24395	4.48429	up	cinnamoyl-CoA reductase 1-like [Chenopodium quinoa]	82.779	Pac17G004180	0.815929	0.463583	0.788688	12.3465	12.9513	12.7482	4.31655	up	cinnamoyl-CoA reductase 1-like [Chenopodium quinoa]
EVM0000340	0.951821	0.85921	1.36328	93.293	87.0814	88.8985	6.51739	up	PREDICTED: uncharacterized protein LOC104889021 [Beta vulgaris subsp. vulgaris]	97.887	Pac01G011120	0.817624	0.829421	1.24034	40.7435	36.7475	39.2745	5.45233	up	PREDICTED: uncharacterized protein LOC104889021 [Beta vulgaris subsp. vulgaris]
EVM0000361	0.622723	1.05741	0.536891	5.43338	4.51797	3.86779	2.73241	up	hypothetical protein BVRB_5g111790 [Beta vulgaris subsp. vulgaris]	96.933	Pac05G007600	1.61593	2.09295	1.29448	5.43174	6.65958	5.99153	1.99014	up	hypothetical protein BVRB_5g111790 [Beta vulgaris subsp. vulgaris]
EVM0000367	0.150516	0.243602	0.178668	3.25543	3.17396	3.21734	4.15049	up	PREDICTED: protein ENHANCED DISEASE RESISTANCE 2-like isoform X1 [Beta vulgaris subsp. vulgaris]	85.714	Pac10G003510	1.73576	1.27059	1.6469	2.81357	4.00223	3.06089	1.24006	up	PREDICTED: protein ENHANCED DISEASE RESISTANCE 2-like isoform X1 [Beta vulgaris subsp. vulgaris]
EVM0000372	1.29658	0.901534	0.995069	2.8066	2.51202	3.40779	1.56491	up	hypothetical protein SOVF_102460 [Spinacia oleracea]	96.765	Pac16G009110	0.199773	0.378755	0.395739	2.16299	2.8107	2.96097	3.15599	up	PREDICTED: alpha-L-arabinofuranosidase 1-like [Beta vulgaris subsp. vulgaris]
EVM0000383	0.347959	0.3112	0.425768	1.54177	1.59249	1.18514	2.10871	up	pentatricopeptide repeat-containing protein At1g08070, chloroplastic [Spinacia oleracea]	68.959	Pac06G001080	1.47781	1.82851	1.79435	3.11863	3.66744	3.10837	1.1123	up	pentatricopeptide repeat-containing protein At1g08070, chloroplastic [Chenopodium quinoa]
EVM0000392	2.09458	2.68512	1.93546	8.7737	8.87927	8.611	2.09372	up	hypothetical protein SOVF_134570 [Spinacia oleracea]	95.263	Pac06G011830	0.428025	0.505473	0.341056	8.46991	7.24009	8.20405	4.2915	up	hypothetical protein SOVF_134570 [Spinacia oleracea]
EVM0000400	40.6042	40.9516	41.7422	187.133	180.319	175.543	2.27211	up	photosystem II 22 kDa protein, chloroplastic [Syzygium oleosum]	92.683	Pac14G007160	7.45834	5.33652	7.65713	65.679	67.2685	71.2363	3.47141	up	photosystem II 22 kDa protein, chloroplastic [Chenopodium quinoa]
EVM0000411	0.168433	0.477439	0.178876	10.1672	11.0901	8.77256	5.22973	up	brother of FT protein [Oxybasis rubra]	98.857	Pac01G014540	0	0	0	1.96542	2.89785	3.22725	7.08745	up	brother of FT protein [Oxybasis rubra]
EVM0000417	1.75319	1.42929	1.47075	3.17079	3.49635	3.34028	1.22636	up	alpha-galactosidase-like isoform X1 [Chenopodium quinoa]	96.543	Pac34G000050	0.803008	0.961539	1.01453	26.2381	26.0556	26.617	4.97112	up	alpha-galactosidase-like isoform X1 [Chenopodium quinoa]
EVM0000430	9.66343	8.26415	8.84322	21.3778	21.0829	22.0466	1.39727	up	hypothetical protein F0562_025061 [Nyssa sinensis]	93.856	Pac07G009600	4.29999	3.32959	4.15721	7.38638	7.84696	7.41111	1.09965	up	hypothetical protein F0562_025061 [Nyssa sinensis]
EVM0000437	37.2425	36.6795	36.7233	101.159	105.352	106.202	1.63167	up	uncharacterized protein LOC110735136 [Chenopodium quinoa]	98.19	Pac12G008940	12.6053	13.769	12.1825	50.2398	55.494	57.2454	2.24354	up	uncharacterized protein LOC110735136 [Chenopodium quinoa]
EVM0000442	0.172485	0.06105	0	4.49927	3.93183	3.94807	5.08441	up	PREDICTED: protein GLUTAMINE DUMPER 3 [Beta vulgaris subsp. vulgaris]	86.335	Pac29G000130	0	0.319206	0.062112	2.16078	1.24968	1.31399	3.18118	up	PREDICTED: protein GLUTAMINE DUMPER 3 [Beta vulgaris subsp. vulgaris]
EVM0000446	11.0799	9.18359	10.3136	27.3784	25.8509	26.1841	1.50741	up	PREDICTED: BAHD acyltransferase DCR [Beta vulgaris subsp. vulgaris]	95.905	Pac12G012250	8.2646	8.53641	10.4874	20.4139	23.0727	22.3145	1.43376	up	BAHD acyltransferase DCR [Spinacia oleracea]
EVM0000486	0.95244	0.862169	1.16068	1.79205	2.21831	2.06834	1.15625	up	probable LRR receptor-like serine/threonine-protein kinase At1g53430 isoform X1 [Chenopodium quinoa]	91.051	Pac32G003240	0.693819	0.746415	0.673682	3.29034	2.66675	2.93948	2.21909	up	PREDICTED: probable LRR receptor-like serine/threonine-protein kinase At1g53430 [Beta vulgaris subsp. vulgaris]
EVM0000488	0.32541	0.196441	0.266001	2.32648	2.33061	2.79486	3.28916	up	wall-associated receptor kinase-like 2 isoform X2 [Citrus sinensis]	76.071	Pac02G008230	1.09031	1.05564	0.725421	5.57664	6.75311	6.54833	2.86258	up	wall-associated receptor kinase-like 8 isoform X1 [Chenopodium quinoa]
EVM0000493	0.056797	0.035202	0	9.3627	10.3407	10.4302	8.00895	up	PREDICTED: GDSL esterase/lipase At1g33811 [Beta vulgaris subsp. vulgaris]	96.286	Pac15G005600	0	0	0	6.78778	7.06506	5.49505	9.06329	up	GDSL esterase/lipase At1g33811-like [Chenopodium quinoa]
EVM0000501	3.33508	3.04885	3.21974	7.73571	8.02994	7.50546	1.40788	up	cysteine-rich receptor-like protein kinase 25 [Chenopodium quinoa]	89.59	Pac15G001530	2.02657	2.02087	2.29501	5.2592	5.09127	4.91725	1.42905	up	cysteine-rich receptor-like protein kinase 25 [Chenopodium quinoa]
EVM0000504	33.1092	32.7687	30.2825	106.306	109.341	105.358	1.87117	up	PREDICTED: uncharacterized protein LOC104889834 [Beta vulgaris subsp. vulgaris]	90.351	Pac18G012010	0.619583	0.339209	0.715462	1.09191	1.03258	1.53558	1.23823	up	hypothetical protein DKX38_005283 [Salix brachista]
EVM0000520	1.30846	1.55778	2.26626	48.4355	48.9359	50.3937	4.9304	up	uncharacterized protein LOC110704552 [Chenopodium quinoa]	91.624	Pac18G006310	0.168787	0.171969	0.161233	2.42048	2.49141	2.38787	3.88251	up	uncharacterized protein LOC110704552 [Chenopodium quinoa]
EVM0000529	0.513125	0.494868	0.389347	2.90289	2.96143	2.31399	2.66244	up	U-box domain-containing protein 44-like [Chenopodium quinoa]	96.759	Pac19G005690	1.21431	1.52937	1.80887	6.43322	6.73144	7.20528	2.32272	up	PREDICTED: U-box domain-containing protein 44 [Beta vulgaris subsp. vulgaris]
EVM0000554	5.14548	3.82823	4.76184	21.1585	22.4682	23.2914	2.40784	up	PREDICTED: quinone-oxidoreductase homolog, chloroplastic [Beta vulgaris subsp. vulgaris]	97.885	Pac09G006480	0.93031	1.48319	0.773782	42.5582	37.4202	38.3899	5.35748	up	PREDICTED: quinone-oxidoreductase homolog, chloroplastic [Beta vulgaris subsp. vulgaris]
EVM0000569	2.80706	2.60526	2.9519	7.99745	9.01604	9.2276	1.77388	up	uncharacterized protein LOC110805891 isoform X2 [Spinacia oleracea]	94.118	Pac06G000510	2.8522	1.68587	3.1922	9.4723	8.7865	8.78495	1.95786	up	uncharacterized protein LOC110805891 isoform X2 [Spinacia oleracea]
EVM0000573	5.19529	5.21185	3.81189	45.5608	48.6213	41.698	3.3736	up	uncharacterized protein LOC110782903 [Spinacia oleracea]	91.848	Pac10G002140	2.10336	1.265	2.29293	15.086	14.4547	14.9675	3.10653	up	uncharacterized protein LOC110782903 [Spinacia oleracea]
EVM0000598	5.30474	5.4276	4.85943	15.1991	14.4031	15.4786	1.66281	up	PREDICTED: probable inactive receptor-like protein kinase At3g56050 [Beta vulgaris subsp. vulgaris]	94.143	Pac07G007260	7.33285	6.99629	6.55263	18.1323	18.0921	18.0348	1.54058	up	PREDICTED: probable inactive receptor-like protein kinase At3g56050 [Beta vulgaris subsp. vulgaris]
EVM0000622	0.120421	0.200889	0.37714	4.16192	4.22593	4.1963	4.20522	up	pathogenesis-related protein 5-like [Spinacia oleracea]	57.724	Pac34G009640	3.7086	2.3931	1.99195	6.28238	5.21147	6.52415	1.29077	up	PREDICTED: thaumatin-like protein 1 [Beta vulgaris subsp. vulgaris]
EVM0000624	3.63907	3.80399	3.51728	79.0357	82.3441	77.0612	4.56785	up	PREDICTED: thioredoxin M-type, chloroplastic [Beta vulgaris subsp. vulgaris]	95.699	Pac15G006870	5.0589	6.25102	5.48505	38.8865	35.3551	32.4185	2.82841	up	PREDICTED: thioredoxin M-type, chloroplastic [Beta vulgaris subsp. vulgaris]
EVM0000634	0.613034	0.293668	0.37932	2.10701	1.78854	1.38468	2.08233	up	PREDICTED: uncharacterized protein LOC104901050 isoform X1 [Beta vulgaris subsp. vulgaris]	95.21	Pac02G013950	0	0	0.054305	4.12026	4.0137	3.55507	7.11801	up	hypothetical protein BVRB_8g186320 [Beta vulgaris subsp. vulgaris]
EVM0000638	0.369677	0.740078	0.958755	2.28742	2.14844	2.62684	1.82097	up	agamous-like MADS-box protein AGL12 isoform X1 [Chenopodium quinoa]	61.084	Pac15G005560	1.26765	1.47524	0.789047	4.85602	3.7161	4.0868	1.97692	up	agamous-like MADS-box protein AGL12 isoform X1 [Chenopodium quinoa]
EVM0000639	5.59185	5.76993	5.76908	25.8819	24.9798	23.8666	2.25538	up	PREDICTED: gamma-glutamyltranspeptidase 3 isoform X1 [Beta vulgaris subsp. vulgaris]	97.143	Pac06G002470	4.42038	4.47728	4.05856	12.2896	10.9535	12.8387	1.64019	up	PREDICTED: gamma-glutamyltranspeptidase 3 isoform X1 [Beta vulgaris subsp. vulgaris]
EVM0000640	0	0	0	2.39989	1.4661	2.39583	7.68473	up	GDSL esterase/lipase At4g18970-like [Chenopodium quinoa]	85.609	Pac02G011820	7.00819	5.50965	5.64245	13.2251	13.2472	11.7934	1.23179	up	PREDICTED: GDSL esterase/lipase At4g18970 [Beta vulgaris subsp. vulgaris]
EVM0000671	2.57695	1.90699	2.44283	6.75117	7.93197	7.25038	1.79031	up	PREDICTED: hydroxymethylglutaryl-CoA lyase, mitochondrial [Beta vulgaris subsp. vulgaris]	97.196	Pac06G009760	0.577955	0.465167	0.621766	3.87288	3.90124	4.22599	2.98188	up	PREDICTED: hydroxymethylglutaryl-CoA lyase, mitochondrial [Beta vulgaris subsp. vulgaris]
EVM0000688	9.92197	9.22512	10.1675	38.7227	37.8795	35.1157	2.0612	up	probable plastid-lipid-associated protein 4, chloroplastic [Chenopodium quinoa]	99.19	Pac17G010070	8.74111	9.86394	11.5595	37.0264	30.5496	36.7247	1.95248	up	probable plastid-lipid-associated protein 4, chloroplastic [Chenopodium quinoa]
EVM0000690	3.5852	3.76195	4.83904	58.4627	57.9523	57.6536	3.96663	up	PREDICTED: CBL-interacting protein kinase 5 [Beta vulgaris subsp. vulgaris]	95.513	Pac02G012260	0.851233	0.907492	1.2245	23.7205	21.4279	20.9944	4.61539	up	PREDICTED: CBL-interacting protein kinase 5 [Beta vulgaris subsp. vulgaris]
EVM0000704	7.42312	8.02056	8.25628	31.4484	30.464	32.3684	2.12459	up	heat stress transcription factor A-7a-like [Chenopodium quinoa]	90.385	Pac03G004270	1.6332	1.85547	1.87359	12.6749	14.8874	12.9758	3.0769	up	heat stress transcription factor A-7a-like [Chenopodium quinoa]
EVM0000731	0.216642	0.141054	0.076808	3.31341	3.07724	2.87242	4.39762	up	PREDICTED: cation/H(+) antiporter 24 [Beta vulgaris subsp. vulgaris]	96.172	Pac28G010380	0.017959	0	0	0.937438	1.17981	1.02316	6.39876	up	PREDICTED: cation/H(+) antiporter 24 [Beta vulgaris subsp. vulgaris]
EVM0000738	1.37754	1.42887	1.26195	6.00572	6.29291	6.12038	2.29844	up	hypothetical protein BVRB_1g019290 [Beta vulgaris subsp. vulgaris]	91.508	Pac09G000350	0.490389	0.525947	0.382634	1.7366	1.47948	1.64836	1.92982	up	glycosyltransferase family 92 protein At1g27200-like [Chenopodium quinoa]
EVM0000739	50.6511	53.7306	54.8076	110.26	107.789	107.576	1.16613	up	PREDICTED: transcription factor bHLH143 [Beta vulgaris subsp. vulgaris]	81.534	Pac34G004950	12.3065	11.1013	11.1394	33.4158	31.8014	31.4184	1.64705	up	transcription factor bHLH143-like [Chenopodium quinoa]
EVM0000743	5.65684	5.25411	7.2416	124.125	129.982	128.243	4.52537	up	EG45-like domain containing protein [Chenopodium quinoa]	99.231	Pac06G003090	0.285096	0.058794	0.36662	10.4134	9.25016	8.95987	5.3238	up	EG45-like domain containing protein [Chenopodium quinoa]
EVM0000785	4.06967	3.89534	4.39392	8.41307	6.94199	7.80875	1.03634	up	PREDICTED: uncharacterized protein LOC104898013 [Beta vulgaris subsp. vulgaris]	95.638	Pac11G009630	0.765742	1.22833	1.05833	5.74283	5.04565	6.07904	2.6043	up	PREDICTED: uncharacterized protein LOC104898013 [Beta vulgaris subsp. vulgaris]
EVM0000800	18.4194	19.0698	19.6139	41.1484	40.189	39.0319	1.20931	up	GATA transcription factor 7-like [Chenopodium quinoa]	92.424	Pac34G007990	7.14752	6.44097	7.54083	14.054	13.1142	12.7624	1.08054	up	GATA transcription factor 7-like [Chenopodium quinoa]
EVM0000801	0.641727	1.12402	1.02682	6.58407	5.43305	6.61311	2.86263	up	uncharacterized protein LOC110701590 [Chenopodium quinoa]	95.597	Pac02G008220	0.26786	0.337779	0.257739	9.19523	8.82772	9.51466	5.10316	up	wall-associated receptor kinase-like 8 isoform X1 [Chenopodium quinoa]
EVM0000809	0.286151	0.783208	0.226663	2.86003	3.07968	3.07161	2.8713	up	zinc finger protein 8-like [Chenopodium quinoa]	89.958	Pac11G009870	0	0	0	4.71005	3.55724	4.80797	8.14111	up	zinc finger protein 8-like [Chenopodium quinoa]
EVM0000823	5.82788	5.96152	6.15859	11.8068	11.3215	14.4395	1.19464	up	hypothetical protein DVH24_029717 [Malus domestica]	73.148	Pac29G010390	0.940553	0.96457	0.927276	49.035	47.541	38.3704	5.67939	up	ascorbate peroxidase [Mesembryanthemum crystallinum]
EVM0000853	0.732542	0.525023	0.505962	0.971957	1.03779	1.60027	1.13351	up	PREDICTED: uncharacterized protein At3g28850 [Beta vulgaris subsp. vulgaris]	96.316	Pac03G006460	0.295174	0.564596	0.254118	0.977947	0.858695	0.687679	1.25897	up	PREDICTED: uncharacterized protein At3g28850 [Beta vulgaris subsp. vulgaris]
EVM0000865	0.366374	0.55214	0.428917	8.03322	8.12498	8.09245	4.30065	up	PREDICTED: probable LRR receptor-like serine/threonine-protein kinase At5g63710 [Beta vulgaris subsp. vulgaris]	87.15	Pac20G002330	3.13068	2.37267	3.0237	11.3196	11.363	10.1393	2.09794	up	PREDICTED: probable LRR receptor-like serine/threonine-protein kinase At5g63710 [Beta vulgaris subsp. vulgaris]
EVM0000872	0.363975	0.182448	0.398882	2.33949	2.33406	2.30814	2.96647	up	protein INVOLVED IN DE NOVO 2-like [Spinacia oleracea]	70.31	Pac28G009660	1.02724	1.14881	0.81867	1.79577	2.25034	2.23924	1.20571	up	PREDICTED: factor of DNA methylation 4 [Beta vulgaris subsp. vulgaris]
EVM0000874	3.48172	3.86358	3.20052	10.1011	9.97847	12.7251	1.74779	up	uncharacterized protein LOC110792683 [Spinacia oleracea]	93.377	Pac28G009130	1.32503	1.99726	1.61539	14.867	15.0043	14.6427	3.28958	up	uncharacterized protein LOC110792683 [Spinacia oleracea]
EVM0000883	147.261	151.105	145.693	631.57	708.769	624.672	2.27885	up	late embryogenesis abundant protein At5g17165-like [Chenopodium quinoa]	97.5	Pac12G014230	24.2077	22.482	26.7506	562.394	550.089	533.335	4.64575	up	late embryogenesis abundant protein At5g17165-like [Spinacia oleracea]
EVM0000888	8.79146	8.01505	8.02784	24.5276	23.9072	23.4849	1.66551	up	hypothetical protein DVH24_003720 [Malus domestica]	95.844	Pac11G009730	46.2664	47.033	46.4808	86.9553	84.1349	84.8284	1.03806	up	PREDICTED: UDP-glycosyltransferase 79B6-like [Beta vulgaris subsp. vulgaris]
EVM0000896	1.73902	1.32449	1.51241	5.98994	5.59104	6.30341	2.07628	up	PREDICTED: uncharacterized protein At4g00950 [Beta vulgaris subsp. vulgaris]	80.282	Pac14G002020	6.77919	6.66425	8.38256	13.5454	16.3494	16.5153	1.24834	up	uncharacterized protein At4g00950 [Coffea eugenioides]
EVM0000900	1.61415	1.724	1.72639	5.52231	6.30731	7.08027	2.02658	up	hypothetical protein BVRB_5g104060 [Beta vulgaris subsp. vulgaris]	74.037	Pac05G000190	0	0	0	4.32242	3.63909	4.26956	8.51168	up	hypothetical protein BVRB_5g104060 [Beta vulgaris subsp. vulgaris]
EVM0000904	3.51952	2.58738	2.79477	6.08108	6.92176	5.04693	1.14247	up	PREDICTED: BTB/POZ and MATH domain-containing protein 1 [Beta vulgaris subsp. vulgaris]	72.319	Pac01G010240	10.2776	9.56628	9.96521	17.9666	19.6465	19.6431	1.10448	up	PREDICTED: BTB/POZ and MATH domain-containing protein 1 [Beta vulgaris subsp. vulgaris]
EVM0000910	24.3019	24.0763	21.5742	480.328	595.813	458.627	4.57554	up	uncharacterized protein LOC110733904 [Chenopodium quinoa]	96.667	Pac01G006430	4.45864	4.35003	4.57354	375.759	349.369	370.618	6.51208	up	uncharacterized protein LOC110733904 [Chenopodium quinoa]
EVM0000922	0.447931	0.27099	0.259266	0.587111	0.763072	0.840081	1.23451	up	PREDICTED: phosphatidylinositol/phosphatidylcholine transfer protein SFH11 isoform X1 [Beta vulgaris subsp. vulgaris]	53.676	Pac08G005210	2.93064	4.02033	3.81203	7.63172	7.77938	7.63462	1.26334	up	phosphatidylinositol/phosphatidylcholine transfer protein SFH8-like isoform X1 [Chenopodium quinoa]
EVM0000932	3.55125	2.98834	2.99475	9.44255	8.55507	9.20809	1.64053	up	probable galacturonosyltransferase-like 7 [Chenopodium quinoa]	62.5	Pac24G004880	4.71354	3.43203	3.44948	11.716	10.7384	10.5916	1.66342	up	probable galacturonosyltransferase-like 3 [Spinacia oleracea]
EVM0000955	1.36143	1.32396	1.29026	2763.96	2804.46	2630.98	11.1163	up	chloroplast beta carbonic anhydrase 1 [Mesembryanthemum nodiflorum]	97.033	Pac26G004170	0	0	0	162.826	154.307	167.128	12.8989	up	chloroplast beta carbonic anhydrase 1 [Mesembryanthemum nodiflorum]
EVM0000964	4.65805	4.2982	5.00347	9.95463	8.71413	10.8376	1.20923	up	PREDICTED: uncharacterized protein LOC104902202 [Beta vulgaris subsp. vulgaris]	94.503	Pac06G001740	6.95463	6.18165	5.50346	12.8919	12.944	13.3707	1.23386	up	PREDICTED: uncharacterized protein LOC104902202 [Beta vulgaris subsp. vulgaris]
EVM0000968	0.737268	1.18028	0.885017	2.4456	2.42921	2.29872	1.46212	up	uncharacterized protein LOC110699267 [Chenopodium quinoa]	94.536	Pac07G007580	1.51859	1.13929	1.15501	2.3842	3.00921	1.78936	1.03175	up	uncharacterized protein LOC110733433 isoform X1 [Chenopodium quinoa]
EVM0001009	0.320157	0.130978	0.122605	16.5657	18.2861	16.4304	6.32342	up	uncharacterized protein LOC110783597 [Spinacia oleracea]	93.919	Pac16G002880	0.537015	0.641021	0.320217	23.6332	25.1284	21.1911	5.60745	up	uncharacterized protein LOC110783597 [Spinacia oleracea]
EVM0001015	4.3323	5.17083	4.43832	71.7283	71.1264	68.8818	4.04895	up	NAD(P)H-quinone oxidoreductase subunit M, chloroplastic-like [Chenopodium quinoa]	97.537	Pac02G007650	8.84972	9.67277	10.8801	42.8311	46.2365	42.8291	2.32899	up	NAD(P)H-quinone oxidoreductase subunit M, chloroplastic-like [Chenopodium quinoa]
EVM0001022	0.226878	0.435915	0.714148	7.85885	7.85687	7.51804	4.1533	up	PREDICTED: WAT1-related protein At4g30420 [Beta vulgaris subsp. vulgaris]	60.811	Pac06G003130	8.14359	8.15581	8.69438	14.6728	17.3584	20.4841	1.23364	up	PREDICTED: WAT1-related protein At4g30420 [Beta vulgaris subsp. vulgaris]
EVM0001023	0.499033	0.191774	0.454774	5.69791	7.09002	5.85053	4.05049	up	2-alkenal reductase (NADP(+)-dependent)-like [Chenopodium quinoa]	70.487	Pac04G009360	24.9632	29.8192	30.5352	63.6288	60.2287	62.2195	1.29168	up	2-alkenal reductase (NADP(+)-dependent)-like [Spinacia oleracea]
EVM0001044	0	0.1648	0.287167	19.8397	23.3475	21.0294	6.11401	up	uncharacterized protein LOC110690713 [Chenopodium quinoa]	96.847	Pac26G007270	0	0	0	2.51654	3.36433	3.26964	7.6029	up	uncharacterized protein LOC110690713 [Chenopodium quinoa]
EVM0001046	3.57004	4.09081	3.7589	8.00441	8.95172	8.66305	1.29881	up	PREDICTED: uncharacterized protein LOC104888521 [Beta vulgaris subsp. vulgaris]	97.642	Pac01G014890	2.26054	2.01818	2.28157	5.47009	4.91095	5.39874	1.42632	up	PREDICTED: uncharacterized protein LOC104888521 [Beta vulgaris subsp. vulgaris]
EVM0001055	3.46444	3.06574	3.18816	14.1135	14.2724	15.122	2.29037	up	PREDICTED: neutral/alkaline invertase 3, chloroplastic [Beta vulgaris subsp. vulgaris]	97.615	Pac09G009090	4.89645	4.47429	4.65933	9.26265	9.70568	10.4107	1.22791	up	PREDICTED: neutral/alkaline invertase 3, chloroplastic [Beta vulgaris subsp. vulgaris]
EVM0001056	1.88737	2.04069	1.87592	10.471	9.82787	10.0746	2.51739	up	CO(2)-response secreted protease-like [Chenopodium quinoa]	96.129	Pac28G000900	0.23858	0.202987	0.435882	12.3572	10.5139	10.3643	5.34864	up	CO(2)-response secreted protease-like [Chenopodium quinoa]
EVM0001092	2.66055	2.82887	2.46967	6.38733	7.21529	6.20519	1.44192	up	uncharacterized protein LOC110700491 [Chenopodium quinoa]	95.984	Pac16G008950	2.07997	3.08765	3.5614	10.3044	9.59744	9.29839	1.89991	up	uncharacterized protein LOC110700491 [Chenopodium quinoa]
EVM0001099	0.541235	0.345862	0.297542	1.07298	1.30077	1.55742	1.77368	up	PREDICTED: probable F-box protein At5g04010 [Beta vulgaris subsp. vulgaris]	92.308	Pac11G001740	3.98244	2.41053	4.38752	34.6029	30.5229	32.8783	3.3306	up	PREDICTED: probable F-box protein At5g04010 [Beta vulgaris subsp. vulgaris]
EVM0001111	0.665439	0.650647	0.548082	4.33159	4.40501	5.23583	3.00554	up	aspartic proteinase PCS1-like [Chenopodium quinoa]	95.195	Pac12G005610	1.05106	1.14196	0.623536	2.39274	1.49913	1.97426	1.19375	up	aspartic proteinase PCS1-like [Chenopodium quinoa]
EVM0001120	0	0.010725	0	0.683946	0.678197	0.737372	6.75999	up	PREDICTED: transcription factor bHLH68-like [Beta vulgaris subsp. vulgaris]	87.22	Pac30G006220	0.980093	0.617252	1.86353	6.3323	6.7935	7.96754	2.73795	up	PREDICTED: transcription factor bHLH68-like [Beta vulgaris subsp. vulgaris]
EVM0001128	19.4318	19.5359	19.3955	95.3476	97.1723	89.5642	2.40575	up	PREDICTED: probable plastid-lipid-associated protein 6, chloroplastic [Beta vulgaris subsp. vulgaris]	96.364	Pac04G010810	8.99481	10.6426	8.3167	39.8984	36.3311	36.7582	2.17868	up	plastid-lipid-associated protein 6, chloroplastic-like [Chenopodium quinoa]
EVM0001144	1.89921	2.02719	1.59478	22.4661	24.7155	24.1022	3.80387	up	PREDICTED: uncharacterized protein ycf36 [Beta vulgaris subsp. vulgaris]	93.354	Pac19G013710	7.41782	7.90574	8.52502	14.3917	15.0127	16.0624	1.09414	up	PREDICTED: uncharacterized protein ycf36 [Beta vulgaris subsp. vulgaris]
EVM0001145	1.59473	1.01458	0.685706	4.62875	3.07355	4.65626	2.01157	up	dof zinc finger protein DOF4.7-like [Chenopodium quinoa]	92.953	Pac02G013400	0.658158	0.955346	1.04661	2.66385	3.33269	2.99448	1.91579	up	dof zinc finger protein DOF4.7-like [Chenopodium quinoa]
EVM0001150	5.5533	5.65541	4.62991	26.0839	25.719	22.116	2.35043	up	PREDICTED: FK506-binding protein 4 [Raphanus sativus]	50.292	Pac04G012930	2.9726	3.6242	4.51984	10.6786	14.3604	11.7389	1.87	up	PREDICTED: heavy metal-associated isoprenylated plant protein 39 [Beta vulgaris subsp. vulgaris]
EVM0001152	0.693081	0.466331	0.684146	3.07017	2.59521	3.19236	2.36793	up	KNOX-containing KNAT7-like protein [Pachycereus pringlei]	93.704	Pac21G001590	1.36644	1.4042	1.2343	7.20947	6.24827	6.47396	2.45328	up	KNOX-containing KNAT7-like protein [Pachycereus pringlei]
EVM0001155	1.47243	1.56542	1.63133	4.7094	4.90765	3.84234	1.65685	up	UDP-glycosyltransferase 89B2 [Spinacia oleracea]	94.08	Pac23G003850	0.664085	0.715251	0.602273	7.1375	5.09616	7.21758	3.42393	up	UDP-glycosyltransferase 89B2 [Spinacia oleracea]
EVM0001165	1.62896	2.08411	1.42868	4.24832	5.30775	4.71253	1.59794	up	uncharacterized protein LOC110707880 [Chenopodium quinoa]	89.355	Pac03G000970	1.42511	1.07344	1.06232	2.4092	2.92064	2.35517	1.25233	up	uncharacterized protein LOC110707880 [Chenopodium quinoa]
EVM0001166	0	0	0	3.97718	5.12238	3.75134	8.43004	up	PREDICTED: ethylene-responsive transcription factor WIN1 [Beta vulgaris subsp. vulgaris]	85.185	Pac29G000830	0	0	0	1.60241	2.54729	1.50464	6.96201	up	PREDICTED: ethylene-responsive transcription factor WIN1 [Beta vulgaris subsp. vulgaris]
EVM0001175	8.62623	10.1798	8.61633	41.1722	39.6133	38.8347	2.25806	up	probable L-type lectin-domain containing receptor kinase S.7 [Chenopodium quinoa]	96.264	Pac12G014030	1.85093	1.60654	1.29639	20.6459	18.3394	18.5059	3.74387	up	probable L-type lectin-domain containing receptor kinase S.7 [Chenopodium quinoa]
EVM0001183	3.69845	4.20638	3.03398	8.7559	8.50604	8.01348	1.33968	up	PREDICTED: probable serine/threonine-protein kinase WNK9 [Beta vulgaris subsp. vulgaris]	73.202	Pac20G011170	2.55848	3.49991	2.60876	7.58166	7.01263	6.87153	1.47189	up	PREDICTED: probable serine/threonine-protein kinase WNK9 [Beta vulgaris subsp. vulgaris]
EVM0001211	2.21539	2.6155	3.35072	5.73529	5.34186	5.9085	1.18469	up	rop guanine nucleotide exchange factor 14 [Spinacia oleracea]	94.18	Pac01G005620	2.28718	2.37855	2.35063	5.67404	4.49222	4.54779	1.22706	up	rop guanine nucleotide exchange factor 14 [Spinacia oleracea]
EVM0001216	0.734108	0.482181	0.355743	2.06933	1.88601	2.0693	2.03455	up	indole-3-pyruvate monooxygenase YUCCA6-like [Chenopodium quinoa]	97.273	Pac36G007160	0.087476	0.049499	0	1.13712	1.35128	1.09173	4.56011	up	indole-3-pyruvate monooxygenase YUCCA6-like [Chenopodium quinoa]
EVM0001242	18.066	18.261	16.3738	38.6311	38.4725	38.5396	1.26671	up	RecName: Full=Pyruvate, phosphate dikinase, chloroplastic; AltName: Full=Pyruvate, orthophosphate dikinase; Flags: Precursor [Mesembryanthemum crystallinum]	97.897	Pac10G005750	0.356661	0.482245	0.23082	10.8953	10.4439	9.1738	4.92286	up	pyruvate,orthophosphate dikinase [Mesembryanthemum crystallinum]
EVM0001246	22.0259	29.2575	29.8579	59.1559	62.6081	67.7546	1.35525	up	autophagy-related protein 8f-like, partial [Trifolium pratense]	100	Pac01G002890	10.33	12.1975	12.8301	40.4777	39.9331	38.7911	1.91722	up	autophagy-related protein 8f-like, partial [Trifolium pratense]
EVM0001279	0.589497	0.668824	0.583557	13.8054	14.1676	14.4936	4.6455	up	two-component response regulator-like APRR3 [Chenopodium quinoa]	83.082	Pac14G001560	2.37069	2.07307	1.61309	18.2716	18.687	17.2828	3.31188	up	two-component response regulator-like APRR3 [Chenopodium quinoa]
EVM0001288	2.02411	1.65676	1.3567	7.83469	6.99892	7.16208	2.24342	up	PREDICTED: LRR receptor-like serine/threonine-protein kinase ERL1 [Beta vulgaris subsp. vulgaris]	92.982	Pac27G007490	2.24261	1.30016	1.1546	4.35047	5.62975	5.03123	1.81222	up	PREDICTED: LRR receptor-like serine/threonine-protein kinase ERL1 [Beta vulgaris subsp. vulgaris]
EVM0001303	0.716945	0.726188	0.876424	34.1415	36.8162	34.1259	5.60326	up	PREDICTED: salicylate carboxymethyltransferase [Beta vulgaris subsp. vulgaris]	94.96	Pac19G012820	8.03764	8.80827	9.92367	48.6929	49.5046	51.047	2.64431	up	PREDICTED: salicylate carboxymethyltransferase [Beta vulgaris subsp. vulgaris]
EVM0001307	13.2729	11.3794	11.9348	63.5022	61.3544	60.849	2.47347	up	PREDICTED: subtilisin-like protease SBT1.7 [Beta vulgaris subsp. vulgaris]	97.139	Pac35G009630	2.82684	3.52344	3.2483	19.3048	20.1588	21.6057	2.83437	up	PREDICTED: subtilisin-like protease SBT1.7 [Beta vulgaris subsp. vulgaris]
EVM0001327	187.338	191.782	181.623	1266.97	1268.05	1206.32	2.87134	up	PREDICTED: uncharacterized protein LOC103497999 [Cucumis melo]	93.182	Pac02G008180	15.0265	16.2446	18.5954	376.095	376.314	379.522	4.66923	up	PREDICTED: uncharacterized protein LOC103497999 [Cucumis melo]
EVM0001329	4.68194	4.335	3.92179	8.53315	7.66605	7.73287	1.01891	up	PREDICTED: protein indeterminate-domain 7 [Beta vulgaris subsp. vulgaris]	61.005	Pac28G007360	1.27944	2.35325	1.73899	3.72793	3.81826	4.32694	1.30134	up	PREDICTED: protein indeterminate-domain 7 [Beta vulgaris subsp. vulgaris]
EVM0001331	4.3944	4.75303	4.30753	8.32084	8.48054	9.63092	1.1052	up	hypothetical protein SOVF_111280 isoform A [Spinacia oleracea]	96.812	Pac15G008560	5.55207	6.68989	6.29567	13.7196	13.1445	14.1785	1.31204	up	hypothetical protein SOVF_111280 isoform A [Spinacia oleracea]
EVM0001339	0.229571	0.124346	0.166981	11.1491	10.4752	8.90576	5.86739	up	lysosomal Pro-X carboxypeptidase-like [Ipomoea triloba]	93.629	Pac30G007080	0	0	0	47.9995	45.2351	45.8691	11.7995	up	lysosomal Pro-X carboxypeptidase-like [Ipomoea triloba]
EVM0001348	13.051	11.8035	13.5584	24.6861	23.417	23.1471	1.02367	up	vesicle-associated protein 2-2-like isoform X2 [Spinacia oleracea]	95.513	Pac06G013400	15.6401	14.5176	17.228	30.8781	30.2692	31.0444	1.12428	up	PREDICTED: vesicle-associated protein 2-2 [Beta vulgaris subsp. vulgaris]
EVM0001350	5.14759	3.90233	4.50842	11.5331	12.3578	12.2042	1.5362	up	annexin-like protein RJ4 [Chenopodium quinoa]	95.122	Pac01G007060	1.53349	1.15499	1.88183	3.56309	2.33255	2.62625	1.03891	up	annexin-like protein RJ4 [Chenopodium quinoa]
EVM0001364	4.37733	5.04567	4.84106	66.2361	71.7297	68.5277	3.98869	up	PREDICTED: allantoinase [Beta vulgaris subsp. vulgaris]	96.813	Pac08G011310	0.633975	0.834684	0.296486	3.30214	2.97666	2.92347	2.49825	up	PREDICTED: allantoinase [Beta vulgaris subsp. vulgaris]
EVM0001376	1.04544	0.891973	1.19938	1.7927	1.91815	2.10115	1.0084	up	PREDICTED: uncharacterized protein LOC104887755 [Beta vulgaris subsp. vulgaris]	84.099	Pac07G000410	0.573983	0.703411	1.14539	2.26558	1.46678	1.79315	1.32771	up	hypothetical protein [Beta vulgaris]
EVM0001377	0.249737	0.153529	0.194355	2.06936	1.77168	1.85659	3.33114	up	PREDICTED: salicylate carboxymethyltransferase [Beta vulgaris subsp. vulgaris]	78.421	Pac29G011100	1.35228	1.61493	1.14464	43.3202	42.2871	44.4518	5.1325	up	PREDICTED: salicylate carboxymethyltransferase [Beta vulgaris subsp. vulgaris]
EVM0001380	6.63795	5.4023	6.43371	29.9818	34.1568	31.7584	2.50349	up	PREDICTED: ammonium transporter 1 member 2-like [Beta vulgaris subsp. vulgaris]	88.71	Pac06G011910	0.690572	0.722307	0.60213	12.5655	13.6719	13.3785	4.44096	up	ammonium transporter 1 member 2-like [Chenopodium quinoa]
EVM0001382	0.691233	0.340639	0.298285	0.796536	1.20578	1.03981	1.2729	up	PREDICTED: protein POLLENLESS 3 [Beta vulgaris subsp. vulgaris]	85.208	Pac02G010520	0.396866	0.821181	0.696123	1.23271	1.33418	2.18863	1.44164	up	PREDICTED: protein POLLENLESS 3 [Beta vulgaris subsp. vulgaris]
EVM0001385	2.39719	1.74111	2.18574	7.77723	10.0998	9.58677	2.23195	up	PREDICTED: serine/threonine-protein kinase At5g01020 [Beta vulgaris subsp. vulgaris]	97.882	Pac01G005510	1.43949	1.33471	1.40157	5.88599	5.0278	4.94085	2.06926	up	probable serine/threonine-protein kinase PBL15 [Chenopodium quinoa]
EVM0001400	4.00547	4.05642	3.67694	38.3596	38.7838	39.063	3.43032	up	cyclin-D1-1-like isoform X1 [Chenopodium quinoa]	92.339	Pac31G002040	2.13037	2.13991	2.29093	14.1231	12.8882	12.2798	2.72814	up	cyclin-D1-1-like isoform X1 [Chenopodium quinoa]
EVM0001419	10.3607	9.44497	10.9057	26.2974	27.8075	29.3251	1.57164	up	uncharacterized protein LOC110702665 [Chenopodium quinoa]	94.17	Pac19G003050	2.23084	2.95813	2.67196	14.3123	16.8967	14.2479	2.69348	up	uncharacterized protein LOC110702665 [Chenopodium quinoa]
EVM0001422	2.2512	2.73458	2.46767	14.4407	15.2074	13.7457	2.66686	up	ethylene-responsive transcription factor TINY-like [Chenopodium quinoa]	90.234	Pac25G001780	2.39874	1.94753	2.02968	13.2814	12.4065	13.6568	2.75882	up	ethylene-responsive transcription factor TINY-like [Chenopodium quinoa]
EVM0001423	2.5274	1.81936	1.55171	19.3069	27.5324	18.655	3.54258	up	glutaredoxin-C6-like [Chenopodium quinoa]	89.63	Pac26G001840	0	0.633148	0.280494	4.77124	4.40335	4.51346	3.83688	up	glutaredoxin-C6-like [Chenopodium quinoa]
EVM0001424	0.123756	0.160256	0.15743	2.19845	1.91934	1.58224	3.67028	up	PREDICTED: uncharacterized protein LOC104903471 [Beta vulgaris subsp. vulgaris]	68.421	Pac18G005210	1.49688	2.39779	1.74415	8.10465	8.2387	7.69194	2.23797	up	hypothetical protein [Beta vulgaris]
EVM0001429	0	0	0	3.49305	5.40328	4.14182	8.16199	up	PREDICTED: germin-like protein subfamily 1 member 15 [Beta vulgaris subsp. vulgaris]	61.261	Pac20G009060	0.133184	0.106599	0	2.89195	4.02043	3.1785	5.16128	up	hypothetical protein DM860_003396 [Cuscuta australis]
EVM0001445	0.24104	0.320708	0.186215	1.50087	0.940818	1.30808	2.32009	up	glucan endo-1,3-beta-glucosidase-like [Spinacia oleracea]	68.239	Pac03G010180	0.458644	0.341159	0.202284	2.94228	3.27493	2.84952	3.25616	up	glucan endo-1,3-beta-glucosidase-like [Spinacia oleracea]
EVM0001451	5.08913	5.71401	5.8939	20.7916	19.2053	20.5114	1.98907	up	PREDICTED: protein IQ-DOMAIN 1 [Beta vulgaris subsp. vulgaris]	96.805	Pac08G010690	3.90169	4.28688	4.57507	11.1728	9.77552	11.187	1.49035	up	PREDICTED: protein IQ-DOMAIN 1 [Beta vulgaris subsp. vulgaris]
EVM0001474	5.3598	5.40651	5.95258	11.9638	12.2083	10.5686	1.188	up	probable E3 ubiquitin-protein ligase RHC2A [Rhodamnia argentea]	94.93	Pac29G007650	7.80619	8.42871	9.33638	16.0833	17.0184	15.983	1.10496	up	probable E3 ubiquitin-protein ligase RHC2A [Rhodamnia argentea]
EVM0001475	0.02127	0	0	1.24029	1.02052	1.07851	5.68537	up	PI-PLC X-box domain-containing protein DDB_G0293730-like [Chenopodium quinoa]	80.615	Pac17G000420	0.496474	1.02151	1.11629	1.93078	1.93462	1.65797	1.22242	up	PI-PLC X-box domain-containing protein DDB_G0293730-like [Chenopodium quinoa]
EVM0001495	2.9364	4.60799	4.20404	14.2819	13.5414	13.9585	1.96091	up	uncharacterized protein LOC110733204 [Chenopodium quinoa]	96.667	PaciNew1520	0	0.385956	0.119508	2.01048	3.01966	2.94917	3.83188	up	uncharacterized protein LOC110733204 [Chenopodium quinoa]
EVM0001501	108.58	105.726	98.5257	244.61	238.046	249.134	1.35871	up	transcription factor MYB1R1 [Jatropha curcas]	92.086	Pac13G008010	34.9107	34.1625	32.3354	99.6678	96.7312	101.741	1.71947	up	transcription factor MYB1R1 [Jatropha curcas]
EVM0001519	0.115807	0	0.171858	1.20205	1.2601	1.65925	3.70395	up	PREDICTED: protein LURP-one-related 11 [Beta vulgaris subsp. vulgaris]	95.305	Pac27G004060	0	0	0	1.78502	1.92995	1.73592	6.52586	up	PREDICTED: protein LURP-one-related 11 [Beta vulgaris subsp. vulgaris]
EVM0001520	22.2751	21.3441	20.4844	43.4758	49.5976	46.862	1.25814	up	ethylene-responsive transcription factor 4-like [Chenopodium quinoa]	88.846	Pac15G002930	4.54164	3.91707	4.41105	19.4659	16.1805	18.4402	2.23005	up	ethylene-responsive transcription factor 4-like [Chenopodium quinoa]
EVM0001524	0.980168	0.723612	0.943347	5.5287	6.46183	5.1895	2.81064	up	protein XRI1-like [Chenopodium quinoa]	95.238	Pac19G001910	1.41368	1.25062	1.77907	4.08355	4.10478	4.52155	1.66261	up	protein XRI1-like [Chenopodium quinoa]
EVM0001530	1.86301	1.12038	1.15114	3.16834	5.39434	5.83961	1.8954	up	probable calcium-binding protein CML45 [Chenopodium quinoa]	73.98	Pac12G008410	0	0.105261	0	2.62205	2.89083	2.8923	5.81671	up	probable calcium-binding protein CML45 [Chenopodium quinoa]
EVM0001537	2.32594	2.74559	2.444	5.41707	6.28481	5.64367	1.33401	up	zinc finger protein 7-like [Chenopodium quinoa]	93	Pac16G002410	1.07922	0.388169	1.08845	8.95293	11.5667	10.9396	3.69349	up	zinc finger protein 7-like [Chenopodium quinoa]
EVM0001549	0.428586	0.621156	0.418182	7.29656	6.951	7.51439	4.01039	up	PREDICTED: FT-interacting protein 1 [Beta vulgaris subsp. vulgaris]	98.601	Pac15G010350	0.784357	0.820837	1.06546	3.80011	2.98119	3.28238	2.06696	up	PREDICTED: FT-interacting protein 1 [Beta vulgaris subsp. vulgaris]
EVM0001551	2.41512	2.67216	2.1216	7.69076	8.51188	9.14824	1.93309	up	PREDICTED: uncharacterized protein LOC104892254 isoform X2 [Beta vulgaris subsp. vulgaris]	96.751	Pac05G001420	2.6431	3.16515	2.27381	9.16751	10.4442	10.0207	2.02679	up	PREDICTED: uncharacterized protein LOC104892254 isoform X2 [Beta vulgaris subsp. vulgaris]
EVM0001561	3.51691	3.89147	3.19429	8.54955	9.05167	9.4236	1.47944	up	PREDICTED: BEL1-like homeodomain protein 9 [Beta vulgaris subsp. vulgaris]	96.774	Pac19G008730	0.725931	0.778367	0.663709	3.02978	2.86691	3.50103	2.25322	up	PREDICTED: BEL1-like homeodomain protein 9 [Beta vulgaris subsp. vulgaris]
EVM0001575	7.74305	7.52539	8.12744	26.7346	25.8141	26.3251	1.88525	up	uncharacterized protein LOC110779880 [Spinacia oleracea]	98.264	Pac02G006320	5.09496	4.27949	4.73726	11.9923	10.7624	11.9724	1.45961	up	uncharacterized protein LOC110779880 [Spinacia oleracea]
EVM0001590	0.306495	0.151835	0.101856	3.44207	5.23918	3.72929	4.22872	up	PREDICTED: albumin-2 [Beta vulgaris subsp. vulgaris]	78.341	Pac01G012090	4.60283	7.67456	7.08369	64.3342	55.6449	60.9106	3.36583	up	PREDICTED: albumin-2 [Beta vulgaris subsp. vulgaris]
EVM0001592	1.91933	1.5862	1.71561	9.36915	8.01704	10.572	2.53863	up	NAC domain-containing protein 92-like [Chenopodium quinoa]	93.017	Pac07G005030	0.871448	0.680884	0.679022	5.28453	5.14329	5.61156	2.98254	up	NAC domain-containing protein 92-like [Chenopodium quinoa]
EVM0001593	4.20022	5.07046	4.29325	12.1156	10.9196	11.9282	1.49879	up	zinc transporter 4, chloroplastic-like [Chenopodium quinoa]	96.86	Pac22G002710	0.68545	0.553347	0.564494	3.65032	3.50053	3.96606	2.7275	up	zinc transporter 4, chloroplastic-like [Chenopodium quinoa]
EVM0001599	0	0	0	2.12957	2.36845	2.14437	6.94655	up	hypothetical protein Ahy_A10g050915 [Arachis hypogaea]	95.522	Pac17G003830	0	0	0	1.90906	2.78678	2.71361	6.61667	up	pathogenesis-related protein PR-1 type-like [Spinacia oleracea]
EVM0001619	0.440539	0.547851	0.439901	9.35978	10.0882	9.50115	4.42041	up	hypothetical protein SOVF_001080 isoform A [Spinacia oleracea]	97.396	Pac13G010170	1.52926	1.40632	1.33401	7.46875	7.23918	7.14115	2.48632	up	PREDICTED: peptidyl-prolyl cis-trans isomerase FKBP17-1, chloroplastic [Beta vulgaris subsp. vulgaris]
EVM0001621	0.126803	0.04661	0.122698	2.01852	1.76953	1.57876	4.0931	up	hypothetical protein CMV_010902 [Castanea mollissima]	94.444	Pac15G001130	0.234507	0.099033	0.241249	2.22486	2.40846	2.37506	3.69461	up	hypothetical protein CMV_010902 [Castanea mollissima]
EVM0001630	14.085	12.8071	11.2439	29.5947	29.2098	29.7437	1.34591	up	hypothetical protein SOVF_025660 isoform A [Spinacia oleracea]	85.801	Pac21G002710	2.51527	2.48311	3.17735	8.93581	7.70909	9.77342	1.84919	up	hypothetical protein SOVF_025660 isoform A [Spinacia oleracea]
EVM0001639	3.1215	2.82064	2.71341	10.4261	10.1974	9.92903	1.94726	up	BEL1-like homeodomain protein 4 isoform X2 [Chenopodium quinoa]	63.366	Pac07G010460	1.20607	1.69598	1.45056	5.51579	5.65918	4.97531	2.05017	up	BEL1-like homeodomain protein 4 [Chenopodium quinoa]
EVM0001642	7.70405	7.58159	6.85783	18.1393	17.9086	18.3336	1.42791	up	protein WEAK CHLOROPLAST MOVEMENT UNDER BLUE LIGHT 1-like isoform X1 [Chenopodium quinoa]	97.964	Pac16G002800	4.76712	5.4496	4.10733	9.43391	8.97872	10.0812	1.15546	up	protein WEAK CHLOROPLAST MOVEMENT UNDER BLUE LIGHT 1-like isoform X1 [Chenopodium quinoa]
EVM0001644	32.2406	30.9745	42.0473	99.2673	109.605	93.1772	1.65259	up	PREDICTED: acyl-coenzyme A thioesterase 13 [Beta vulgaris subsp. vulgaris]	97.419	Pac06G011840	12.0046	16.8814	15.7906	32.4374	33.6113	27.776	1.23296	up	PREDICTED: acyl-coenzyme A thioesterase 13 [Beta vulgaris subsp. vulgaris]
EVM0001647	9.08648	8.38105	9.10515	17.4398	19.8659	17.6987	1.18057	up	protein CREG1-like [Spinacia oleracea]	96.19	Pac22G005060	5.54628	5.99987	7.71416	31.3491	24.5575	26.58	2.25484	up	protein CREG1-like [Spinacia oleracea]
EVM0001648	1.68802	1.39087	1.62048	3.75341	3.0467	4.44234	1.37969	up	protein SCAR-like [Spinacia oleracea]	91.529	Pac03G004130	0.473481	0.523471	0.628099	2.53742	1.90509	3.13028	2.35813	up	serine/arginine repetitive matrix protein 1-like [Chenopodium quinoa]
EVM0001672	2.11681	1.79149	1.84691	10.0731	8.36608	9.48448	2.40279	up	G-type lectin S-receptor-like serine/threonine-protein kinase At2g19130 [Chenopodium quinoa]	95.778	Pac30G009230	0.472136	0.45562	0.649353	5.18394	4.70791	5.37571	3.41345	up	G-type lectin S-receptor-like serine/threonine-protein kinase At2g19130 [Chenopodium quinoa]
EVM0001685	0.682878	0.894165	0.613852	29.3167	28.063	28.9947	5.42012	up	indole-3-acetic acid-amido synthetase GH3.10 [Chenopodium quinoa]	96.441	Pac30G008630	1.1816	1.48208	1.52282	14.0049	12.6296	14.2449	3.43809	up	indole-3-acetic acid-amido synthetase GH3.10 [Chenopodium quinoa]
EVM0001691	1.60694	2.38433	1.45344	5.98953	5.47855	6.34474	1.83347	up	DNA repair protein RAD5B-like [Spinacia oleracea]	96.457	Pac27G004710	3.31685	2.75364	3.00519	7.52403	6.69479	8.04645	1.44035	up	DNA repair protein RAD5B-like [Spinacia oleracea]
EVM0001704	0.709707	0.832288	0.871932	3.00528	4.6758	4.22459	2.41879	up	PREDICTED: long chain acyl-CoA synthetase 4 [Beta vulgaris subsp. vulgaris]	97.126	Pac15G011520	0.982028	1.06694	1.12027	5.97939	6.27526	4.94037	2.58356	up	PREDICTED: long chain acyl-CoA synthetase 4 [Beta vulgaris subsp. vulgaris]
EVM0001707	1.96445	2.41194	2.60689	4.5225	4.61121	4.1479	1.05453	up	anthocyanidin 3-O-glucoside 2''-O-glucosyltransferase-like [Chenopodium quinoa]	91.837	Pac01G001490	1.41333	1.47992	1.37089	15.6813	14.5959	15.6275	3.57324	up	anthocyanidin 3-O-glucoside 2''-O-glucosyltransferase-like [Chenopodium quinoa]
EVM0001709	23.0848	28.4487	24.2402	590.73	623.856	557.535	4.68142	up	PREDICTED: photosystem I reaction center subunit N, chloroplastic [Beta vulgaris subsp. vulgaris]	83.429	Pac07G001670	4.05492	4.32379	3.01148	11.169	14.6282	10.7557	1.81905	up	PREDICTED: photosystem I reaction center subunit N, chloroplastic [Beta vulgaris subsp. vulgaris]
EVM0001716	10.8221	11.3123	9.79034	26.4778	25.9619	23.7451	1.38766	up	PREDICTED: probable transcription factor GLK1 isoform X2 [Beta vulgaris subsp. vulgaris]	90.372	Pac30G008000	6.30891	4.66625	6.56471	14.8537	14.1397	13.0623	1.42256	up	PREDICTED: probable transcription factor GLK1 isoform X2 [Beta vulgaris subsp. vulgaris]
EVM0001726	1.34189	1.01076	0.841134	5.91506	5.25769	4.38365	2.39331	up	PREDICTED: probable receptor-like serine/threonine-protein kinase At5g57670 [Beta vulgaris subsp. vulgaris]	97.938	Pac06G002800	0.359031	0.700962	0.786927	1.09816	1.78163	0.957922	1.18355	up	PREDICTED: probable receptor-like serine/threonine-protein kinase At5g57670 [Beta vulgaris subsp. vulgaris]
EVM0001730	5.24775	5.14731	5.32208	26.3561	30.6044	30.8816	2.61244	up	uncharacterized protein LOC110718509 [Chenopodium quinoa]	96.61	Pac30G000080	32.9578	28.7701	29.2534	147.117	155.704	148.274	2.4726	up	uncharacterized protein LOC110718509 [Chenopodium quinoa]
EVM0001734	11.042	9.99478	9.7957	62.6869	61.1608	63.0413	2.72389	up	serotonin N-acetyltransferase 2, chloroplastic-like [Chenopodium quinoa]	95.288	Pac31G004080	0.282768	0.074925	0.273697	17.0818	15.5459	15.0929	6.00732	up	serotonin N-acetyltransferase 2, chloroplastic-like [Chenopodium quinoa]
EVM0001754	10.1582	10.7055	10.4591	69.1277	70.5982	67.582	2.85814	up	PRA1 family protein F3-like [Spinacia oleracea]	94.857	Pac35G003400	4.46747	4.23811	5.53959	34.0681	33.7264	36.3341	3.02808	up	PRA1 family protein F3-like [Spinacia oleracea]
EVM0001768	0.193877	0.209102	0.246582	9.01649	7.79613	8.26303	5.32132	up	cysteine protease XCP2-like [Chenopodium quinoa]	89.174	Pac17G003410	0.097994	0.07121	0	95.1874	99.578	89.0066	10.4032	up	cysteine protease XCP2-like [Chenopodium quinoa]
EVM0001775	49.6141	43.1848	44.0849	389.044	388.435	384.929	3.21831	up	heat shock cognate 70 kDa protein 2-like [Quercus suber]	98.16	Pac20G004220	45.8955	41.0333	37.5564	424.538	389.09	427.557	3.47745	up	heat shock cognate 70 kDa protein 2-like [Quercus suber]
EVM0001779	0.042234	0	0	1.72126	1.44576	1.6055	6.28962	up	MADS-box protein AGL24-like isoform X1 [Chenopodium quinoa]	88.889	Pac02G001970	0.079411	0	0.241799	3.62885	4.00306	3.99193	4.94839	up	MADS-box protein AGL24-like isoform X1 [Chenopodium quinoa]
EVM0001781	0.510813	0.253641	0.584474	6.71736	7.67712	6.87322	4.0554	up	PREDICTED: uncharacterized protein LOC104440898 [Eucalyptus grandis]	94.472	Pac14G009110	0.527936	1.07862	0.726408	53.9071	48.3673	49.8495	6.14755	up	uncharacterized protein LOC18051232 [Citrus clementina]
EVM0001785	5.34912	5.58328	4.74274	11.0588	10.4687	12.2836	1.23894	up	lysosomal Pro-X carboxypeptidase-like isoform X1 [Chenopodium quinoa]	97.593	Pac29G008730	3.64708	2.96207	3.21857	16.3412	16.7439	16.6193	2.49621	up	lysosomal Pro-X carboxypeptidase-like [Chenopodium quinoa]
EVM0001807	21.0702	18.3615	16.7695	41.9542	39.572	40.015	1.24213	up	probable calcium-binding protein CML35 [Jatropha curcas]	95.536	Pac24G008320	9.97383	10.9822	9.70451	25.8697	23.2524	25.476	1.44515	up	putative calcium-binding protein [Fragaria x ananassa]
EVM0001812	1.58577	1.45167	1.28588	4.42525	1.91731	2.32635	1.11527	up	ATP synthase CF1 alpha subunit [Phytolacca acinosa]	99.606	Pac0G001110	0.233178	0.227513	0.477318	3.5454	3.27605	3.06492	3.48951	up	ATP synthase CF1 alpha subunit [Phytolacca insularis]
EVM0001822	2.98474	2.71589	2.5541	24.8822	24.5908	22.9161	3.25902	up	PREDICTED: NAD(P)H-quinone oxidoreductase subunit S, chloroplastic [Beta vulgaris subsp. vulgaris]	92.241	Pac05G000710	2.47139	2.50941	1.90448	25.7091	23.6647	22.7985	3.52898	up	PREDICTED: NAD(P)H-quinone oxidoreductase subunit S, chloroplastic [Beta vulgaris subsp. vulgaris]
EVM0001828	2.05106	2.26566	1.93877	9.32237	9.29296	11.2342	2.37336	up	uncharacterized protein LOC110718389 isoform X1 [Chenopodium quinoa]	98.034	Pac19G006520	2.96036	2.85051	3.95434	7.87368	8.39645	7.2865	1.43056	up	uncharacterized protein LOC110718389 isoform X1 [Chenopodium quinoa]
EVM0001831	0.325248	0.131005	0.142792	0.695384	0.605492	0.83671	1.8523	up	polygalacturonase 1 beta-like protein 1, partial [Spinacia oleracea]	52.508	Pac31G001810	2.93839	2.86238	3.48515	7.67789	8.99541	9.31338	1.64619	up	polygalacturonase 1 beta-like protein 3 [Spinacia oleracea]
EVM0001839	26.3129	27.3002	23.0348	58.3011	56.0397	60.7677	1.32361	up	PREDICTED: uncharacterized protein LOC104887586 [Beta vulgaris subsp. vulgaris]	90.361	Pac19G006750	9.04479	7.77858	11.6615	30.8538	30.2515	31.9133	1.87008	up	PREDICTED: uncharacterized protein LOC104887586 [Beta vulgaris subsp. vulgaris]
EVM0001841	1.94905	2.24735	2.63685	4.34354	4.69493	5.62332	1.22926	up	PREDICTED: expansin-like A2 [Beta vulgaris subsp. vulgaris]	96.183	Pac06G005280	1.81949	1.29366	1.19514	5.11244	6.42371	6.42888	2.19018	up	PREDICTED: expansin-like A2 [Beta vulgaris subsp. vulgaris]
EVM0001845	1.92797	2.40465	2.03833	3.97328	3.97548	4.47131	1.09408	up	G-type lectin S-receptor-like serine/threonine-protein kinase At1g34300 [Chenopodium quinoa]	95.918	Pac15G012900	5.69037	5.65941	5.70422	14.2018	12.5934	12.4684	1.3664	up	G-type lectin S-receptor-like serine/threonine-protein kinase At1g34300 [Chenopodium quinoa]
EVM0001854	2.27405	1.71323	1.96412	135.549	143.254	159.218	6.30968	up	beta-glucosidase 11-like [Chenopodium quinoa]	77.822	Pac12G003080	11.0126	9.03456	10.4096	158.946	166.28	164.424	4.16495	up	beta-glucosidase 11-like [Chenopodium quinoa]
EVM0001857	1.56476	1.39484	1.4769	3.46375	3.07745	4.07753	1.37645	up	CBL-interacting serine/threonine-protein kinase 14-like [Chenopodium quinoa]	91.608	Pac19G013340	0.188614	0.039198	0	2.71315	1.75985	2.61704	4.72339	up	CBL-interacting serine/threonine-protein kinase 14-like [Chenopodium quinoa]
EVM0001863	1.15325	0.262682	0.981169	3.02113	3.22259	3.24391	2.04247	up	uncharacterized protein LOC110719655 [Chenopodium quinoa]	80.311	Pac04G000530	0.398839	0	0.074423	3.73504	2.98787	2.8357	4.10069	up	uncharacterized protein LOC110719655 [Chenopodium quinoa]
EVM0001864	3.72745	3.78275	4.11714	11.7863	12.1211	11.9331	1.7537	up	uncharacterized protein LOC113869070 [Abrus precatorius]	96.939	Pac15G004650	3.40223	3.43742	2.68111	5.61149	6.36775	5.62658	1.04791	up	uncharacterized protein LOC113869070 [Abrus precatorius]
EVM0001866	8.67811	9.06366	7.65659	146.004	134.336	140.975	4.18195	up	PREDICTED: protein NRT1/ PTR FAMILY 3.1 [Beta vulgaris subsp. vulgaris]	95.599	Pac11G007050	1.34603	1.03444	1.33128	31.5928	31.2088	33.2709	4.83933	up	protein NRT1/ PTR FAMILY 3.1-like [Chenopodium quinoa]
EVM0001872	0.152944	0.34727	0.095362	1.30706	1.82885	1.47446	2.94717	up	probable calcium-binding protein CML44 [Chenopodium quinoa]	72.619	Pac02G007670	0.622799	0.118829	0.69468	1.58082	0.963003	1.95814	1.70967	up	probable calcium-binding protein CML44 [Chenopodium quinoa]
EVM0001883	2.91053	2.74619	3.22069	6.91817	7.08117	6.23737	1.32009	up	putative disease resistance protein RGA1 [Chenopodium quinoa]	75.894	Pac04G011580	0.235995	0.104417	0.243923	0.649715	0.360508	0.530923	1.51695	up	disease resistance protein RGA2-like [Chenopodium quinoa]
EVM0001889	1.80846	1.90803	1.65809	6.28395	7.20891	6.95576	2.05322	up	PREDICTED: uncharacterized protein LOC104906597 [Beta vulgaris subsp. vulgaris]	93.576	Pac01G014010	3.02233	2.12238	2.1601	15.0719	13.7216	14.1699	2.70342	up	PREDICTED: uncharacterized protein LOC104906597 [Beta vulgaris subsp. vulgaris]
EVM0001898	7.91822	8.72762	7.94876	20.0183	18.5367	20.6043	1.39748	up	histone deacetylase 14-like [Chenopodium quinoa]	93.112	Pac21G010370	3.80802	4.07772	3.78972	8.46671	8.23344	7.3948	1.20503	up	histone deacetylase 14-like [Chenopodium quinoa]
EVM0001910	0.511077	0.18142	1.12304	3.70072	2.41678	2.83391	2.2538	up	PREDICTED: WD repeat-containing protein DDB_G0292056 [Beta vulgaris subsp. vulgaris]	87.459	Pac20G012250	0.671509	0.529407	0.911823	1.82986	1.75251	1.67284	1.4321	up	PREDICTED: WD repeat-containing protein DDB_G0292056 [Beta vulgaris subsp. vulgaris]
EVM0001918	3.19378	2.97248	3.21105	6.35156	7.44615	6.24203	1.22202	up	dof zinc finger protein DOF3.4-like [Chenopodium quinoa]	73.832	Pac12G001000	3.73366	5.26958	5.21416	12.9346	12.8672	14.3983	1.65398	up	PREDICTED: dof zinc finger protein DOF3.4 [Vitis vinifera]
EVM0001923	0.336039	0.266292	0.432893	1.55222	2.03091	1.94139	2.47832	up	hexose carrier protein HEX6-like [Chenopodium quinoa]	94.821	Pac01G013230	0.599983	0.652114	0.428942	4.72278	3.35974	4.19772	2.98215	up	hexose carrier protein HEX6-like [Chenopodium quinoa]
EVM0001937	39.1323	39.2677	40.8134	116.81	113.687	110.611	1.65009	up	PREDICTED: ABC transporter F family member 5 [Beta vulgaris subsp. vulgaris]	98.881	Pac03G011810	21.6066	20.3509	21.6987	84.771	89.5871	85.0127	2.19077	up	PREDICTED: ABC transporter F family member 5 [Beta vulgaris subsp. vulgaris]
EVM0001940	146.569	142.876	133.452	1195.57	1220.83	1123.3	3.1983	up	Oxygen-evolving enhancer protein 2, chloroplastic [Morella rubra]	96.981	Pac07G002000	15.3759	14.395	18.4625	416.091	398.127	433.539	4.85567	up	PREDICTED: oxygen-evolving enhancer protein 2, chloroplastic [Beta vulgaris subsp. vulgaris]
EVM0001941	1.11097	0.805137	1.32782	2.0029	1.82341	2.27237	1.02554	up	probable 1-deoxy-D-xylulose-5-phosphate synthase 2, chloroplastic [Vitis riparia]	73.047	Pac10G005930	23.6343	26.4661	23.6286	115.299	109.424	111.49	2.35385	up	PREDICTED: probable 1-deoxy-D-xylulose-5-phosphate synthase, chloroplastic [Beta vulgaris subsp. vulgaris]
EVM0001959	0.040243	0.03473	0.078168	0.482327	0.680099	1.20318	3.86012	up	equilibrative nucleotide transporter 8 [Spinacia oleracea]	95.366	Pac18G000510	0.57599	0.986885	0.491185	1.48877	1.66788	1.06215	1.1653	up	equilibrative nucleotide transporter 8 [Spinacia oleracea]
EVM0001961	4.50913	6.02307	5.07109	25.765	24.4813	23.0057	2.35229	up	LOW QUALITY PROTEIN: E3 ubiquitin-protein ligase RHA2A-like [Hevea brasiliensis]	92.857	Pac11G006210	1.21713	0.965776	1.12326	10.3348	10.134	11.8169	3.43426	up	E3 ubiquitin-protein ligase RHA2A-like [Manihot esculenta]
EVM0001964	1.09405	0.775463	0.691062	2.04938	2.47974	2.22249	1.51183	up	hypothetical protein DVH24_038475 [Malus domestica]	89.179	Pac35G002000	0.062974	0.098769	0.069753	0.326868	0.351579	0.476723	2.31611	up	hypothetical protein DVH24_038475 [Malus domestica]
EVM0001978	0.800269	0.635104	0.73125	2.02494	1.80933	2.14439	1.58402	up	probable inactive receptor-like protein kinase At3g56050 [Chenopodium quinoa]	76.203	Pac07G007260	7.33285	6.99629	6.55263	18.1323	18.0921	18.0348	1.54058	up	PREDICTED: probable inactive receptor-like protein kinase At3g56050 [Beta vulgaris subsp. vulgaris]
EVM0001987	5.50361	5.90484	5.53653	14.5356	14.7998	13.9141	1.4842	up	PREDICTED: synaptotagmin-3 isoform X1 [Beta vulgaris subsp. vulgaris]	97.623	Pac30G007100	3.55209	4.39456	4.23679	8.7014	9.2855	8.46406	1.28368	up	PREDICTED: synaptotagmin-3 isoform X1 [Beta vulgaris subsp. vulgaris]
EVM0001994	0.174756	0.208301	0.271671	2.30517	3.73569	3.60168	3.88568	up	uncharacterized protein LOC110724629 [Chenopodium quinoa]	95.082	Pac02G007210	0.111858	0.29385	0.306837	4.4989	5.08713	4.93509	4.41343	up	uncharacterized protein LOC110724629 [Chenopodium quinoa]
EVM0002014	0.092827	0.12712	0.135953	1.31883	0.938173	0.752772	3.10935	up	trihelix transcription factor PTL-like isoform X1 [Chenopodium quinoa]	90.646	Pac25G006770	0.300951	0.323926	0.269355	0.706752	0.958607	1.4646	1.8753	up	trihelix transcription factor PTL-like isoform X1 [Chenopodium quinoa]
EVM0002032	70.5541	61.9955	63.3171	138.25	148.401	136.981	1.24575	up	30S ribosomal protein S9, chloroplastic [Spinacia oleracea]	97.115	Pac03G007160	38.4665	40.9731	39.861	84.0881	74.0782	79.7711	1.16127	up	30S ribosomal protein S9, chloroplastic [Spinacia oleracea]
EVM0002037	27.6742	28.1372	26.7723	74.302	70.4561	76.0862	1.55157	up	hypothetical protein CUMW_180070 [Citrus unshiu]	90.522	Pac18G011890	2.64709	2.51904	2.61358	102.633	97.0931	104.163	5.44374	up	protochlorophyllide-dependent translocon component 52, chloroplastic-like isoform X2 [Chenopodium quinoa]
EVM0002052	23.6277	20.6015	21.3981	49.8267	49.6419	52.7826	1.34362	up	MYB11 [Fagopyrum tataricum]	85.171	Pac28G002190	10.2418	7.9908	8.68349	18.5928	17.5063	18.1459	1.1692	up	Transcription factor like [Actinidia chinensis var. chinensis]
EVM0002092	2.38532	1.65009	2.29473	7.54534	8.07259	6.5735	1.92018	up	hypothetical protein BVRB_4g087040 [Beta vulgaris subsp. vulgaris]	92.517	Pac32G002330	0.463914	0.779551	0.20044	4.12493	3.15022	3.57	2.96449	up	hypothetical protein BVRB_4g087040 [Beta vulgaris subsp. vulgaris]
EVM0002101	64.0559	64.2534	60.7563	166.106	186.196	171.081	1.60228	up	aquaporin [Mesembryanthemum crystallinum]	100	Pac15G010560	39.4331	38.3027	46.8862	111.551	102.474	106.918	1.5308	up	aquaporin [Mesembryanthemum crystallinum]
EVM0002103	1.22335	1.18145	1.2874	29.8336	28.6306	27.1981	4.65696	up	Molecular chaperone (HSP90 family) [Handroanthus impetiginosus]	98.58	Pac05G013940	10.1181	9.19954	10.4554	261.376	246.305	258.45	4.84781	up	heat shock protein 83 [Ricinus communis]
EVM0002116	2.46525	2.66343	2.58069	6.18952	6.11043	5.64849	1.3477	up	pentatricopeptide repeat-containing protein At2g42920, chloroplastic-like [Chenopodium quinoa]	98.141	Pac35G008060	0.066779	0	0.184496	0.697074	0.664054	0.531065	2.85026	up	pentatricopeptide repeat-containing protein At2g42920, chloroplastic-like [Chenopodium quinoa]
EVM0002124	0.192118	1.00879	0.351102	7.30715	10.2358	7.0511	3.92675	up	auxin-induced protein 6B [Vigna radiata var. radiata]	91.346	Pac06G011610	0	0	0	15.2702	16.5578	12.4919	8.2812	up	PREDICTED: auxin-induced protein 6B-like [Vigna angularis]
EVM0002126	0.890274	0.569616	0.588098	3.32295	3.2016	3.31681	2.35987	up	PREDICTED: transcription factor bHLH94 [Beta vulgaris subsp. vulgaris]	84.337	Pac18G011240	3.86691	4.146	3.86486	6.38262	8.42537	6.87756	1.02738	up	PREDICTED: transcription factor bHLH94 [Beta vulgaris subsp. vulgaris]
EVM0002159	11.4026	10.7296	10.3476	21.629	20.0122	20.6681	1.07158	up	Rubisco activase 2 [Mesembryanthemum crystallinum]	88.352	Pac20G008990	3.44757	2.61263	3.05083	11.5621	10.2063	10.3549	1.97404	up	Rubisco activase 2 [Mesembryanthemum crystallinum]
EVM0002162	7.53314	8.09737	7.98905	15.6757	18.1451	15.0558	1.182	up	isoflavone 2'-hydroxylase-like [Spinacia oleracea]	96.819	Pac11G002300	12.1188	13.2531	13.3372	39.6434	40.5232	37.7772	1.77193	up	isoflavone 2'-hydroxylase-like [Spinacia oleracea]
EVM0002172	4.89945	4.07768	4.44195	14.5507	12.3184	12.7992	1.68854	up	hypothetical protein BVRB_7g166960 [Beta vulgaris subsp. vulgaris]	96.875	Pac09G005730	3.9999	7.14645	6.26124	18.1581	18.1605	19.6069	1.84698	up	hypothetical protein BVRB_7g166960 [Beta vulgaris subsp. vulgaris]
EVM0002189	8.33315	9.77162	10.1821	21.5725	20.8857	21.0669	1.2981	up	axial regulator YABBY 5-like isoform X1 [Chenopodium quinoa]	90.741	Pac18G000530	0	0	0	3.34833	3.86521	3.34998	7.33134	up	axial regulator YABBY 5-like isoform X1 [Chenopodium quinoa]
EVM0002205	48.9862	52.3099	48.0774	1010.22	928.43	1003.13	4.43173	up	auxin-binding protein ABP19a-like [Pistacia vera]	97.129	Pac03G003870	1.96179	2.12866	2.31224	86.2143	81.9429	82.8675	5.44798	up	auxin-binding protein ABP19a-like [Pistacia vera]
EVM0002214	0.609677	1.10253	0.653984	5.67847	4.97278	4.23015	2.73664	up	dof zinc finger protein DOF5.4-like [Chenopodium quinoa]	81.908	Pac23G003800	0.711173	1.18448	0.523948	11.1867	10.9669	11.6226	3.93199	up	dof zinc finger protein DOF5.4-like [Chenopodium quinoa]
EVM0002231	0.926314	1.1797	0.720345	11.5479	10.5305	10.4499	3.64652	up	PREDICTED: serine/threonine-protein kinase STY17 [Beta vulgaris subsp. vulgaris]	88.608	Pac05G009210	1.69672	1.32195	1.2938	5.32876	5.14391	4.769	1.97443	up	PREDICTED: serine/threonine-protein kinase STY17 [Beta vulgaris subsp. vulgaris]
EVM0002233	0.115231	0.092398	0.13404	1.35886	1.34495	1.27809	3.55156	up	PREDICTED: subtilisin-like protease SBT1.2 [Beta vulgaris subsp. vulgaris]	86.658	Pac27G006080	0.616273	0.551793	0.281832	1.18193	1.09505	1.27313	1.42763	up	subtilisin-like protease SBT1.2 [Chenopodium quinoa]
EVM0002242	41.5144	39.8158	36.8439	132.204	143.745	127.444	1.90415	up	mitochondrial uncoupling protein 5-like [Spinacia oleracea]	98.101	Pac19G011590	1.15561	0.755702	1.21861	4.04946	3.49398	3.84975	1.98612	up	mitochondrial uncoupling protein 5-like [Spinacia oleracea]
EVM0002249	6.56399	4.86088	5.99756	39.4574	41.3776	42.5539	2.94864	up	PREDICTED: cytochrome P450 81E8-like [Beta vulgaris subsp. vulgaris]	87.251	Pac11G002310	18.6146	20.2323	21.4107	75.6869	77.5682	75.7519	2.09185	up	isoflavone 2'-hydroxylase-like [Spinacia oleracea]
EVM0002251	0.105318	0.314246	0.258106	1.60701	1.11836	1.17991	2.54405	up	uncharacterized protein LOC110701590 [Chenopodium quinoa]	65.616	Pac17G004250	0.64375	0.609308	0.563738	1.85806	2.36451	1.76263	1.8568	up	PREDICTED: wall-associated receptor kinase-like 6 [Beta vulgaris subsp. vulgaris]
EVM0002259	8.40808	10.37	9.52955	17.1214	17.5442	16.9608	1.0002	up	photosynthetic NDH subunit of lumenal location 1, chloroplastic-like [Chenopodium quinoa]	94.85	Pac25G004240	5.95624	8.02603	9.32147	46.0177	45.6286	45.4761	2.71985	up	photosynthetic NDH subunit of lumenal location 1, chloroplastic-like [Chenopodium quinoa]
EVM0002260	0.843794	0.950391	1.01234	3.0192	3.83383	2.69457	1.86859	up	hypothetical protein BVRB_9g208550 [Beta vulgaris subsp. vulgaris]	90.566	Pac30G009490	1.13576	0.615861	1.05203	1.448	1.79361	2.50575	1.16526	up	hypothetical protein BVRB_9g208550 [Beta vulgaris subsp. vulgaris]
EVM0002263	0.82112	0.941217	1.05482	38.9263	33.3644	39.8145	5.42485	up	uncharacterized protein LOC110709003 [Chenopodium quinoa]	67.606	Pac10G001640	0.069333	0	0.03566	36.678	40.3418	35.8406	9.60035	up	uncharacterized protein LOC110709003 [Chenopodium quinoa]
EVM0002264	1.57154	1.83396	1.07511	10.039	10.9138	11.619	2.98146	up	heparanase-like protein 2 [Chenopodium quinoa]	97.645	Pac16G007900	2.04336	1.57039	1.44061	23.0877	25.0322	23.7823	3.97503	up	PREDICTED: heparanase-like protein 2 [Beta vulgaris subsp. vulgaris]
EVM0002278	0.157963	0.209315	0.209448	0.931555	0.817812	0.686221	2.11891	up	glutathione hydrolase 1-like [Phoenix dactylifera]	53.191	Pac06G002470	4.42038	4.47728	4.05856	12.2896	10.9535	12.8387	1.64019	up	PREDICTED: gamma-glutamyltranspeptidase 3 isoform X1 [Beta vulgaris subsp. vulgaris]
EVM0002292	0.0841	0.032314	0	1.908	2.51964	1.90979	5.51943	up	uncharacterized protein LOC110702462 [Chenopodium quinoa]	77.228	Pac01G001680	0.876044	0.76325	0.748259	1.25691	1.66983	1.53104	1.05379	up	hypothetical protein BC332_00338 [Capsicum chinense]
EVM0002296	4.65049	5.56188	5.40118	11.1812	11.1747	10.3395	1.19939	up	PREDICTED: vesicle transport protein GOT1 [Eucalyptus grandis]	79.605	Pac05G003940	2.01361	1.84263	1.50062	6.90666	6.78989	5.61923	1.99291	up	hypothetical protein EUGRSUZ_A00252 [Eucalyptus grandis]
EVM0002315	49.3998	52.9813	50.1473	1627.13	1658.86	1651.74	5.14973	up	photosystem I subunit O-like [Chenopodium quinoa]	98.649	Pac28G007950	3.09273	4.71514	2.49644	475.48	454.797	489.31	7.218	up	photosystem I subunit O-like [Chenopodium quinoa]
EVM0002321	9.37443	8.96871	9.92641	28.0641	27.148	25.5016	1.64566	up	PREDICTED: metal-nicotianamine transporter YSL1 [Beta vulgaris subsp. vulgaris]	97.784	Pac01G000090	6.20195	6.64687	5.53374	34.243	34.373	34.8852	2.65572	up	PREDICTED: metal-nicotianamine transporter YSL1 [Beta vulgaris subsp. vulgaris]
EVM0002332	0	0	0.017507	1.68532	2.34817	2.57651	7.75689	up	LOW QUALITY PROTEIN: ABC transporter G family member 6-like [Chenopodium quinoa]	83.311	Pac36G004430	0	0	0	0.612559	0.506425	0.445263	6.83996	up	LOW QUALITY PROTEIN: ABC transporter G family member 6-like [Chenopodium quinoa]
EVM0002335	0	0	0	1.60249	1.50577	1.05985	6.87884	up	vacuolar iron transporter homolog 2-like [Chenopodium quinoa]	92.308	Pac02G008530	0.409156	0.119955	0.143531	2.60084	1.88465	3.05214	3.43331	up	vacuolar iron transporter homolog 2-like [Chenopodium quinoa]
EVM0002339	22.497	23.7628	19.8067	93.4291	90.7398	86.69	2.16597	up	Zinc finger A20 and AN1 domain-containing stress-associated protein [Actinidia chinensis var. chinensis]	91.946	Pac04G002010	12.8252	11.1083	15.7673	31.6914	35.1473	27.535	1.40948	up	Zinc finger A20 and AN1 domain-containing stress-associated protein [Actinidia chinensis var. chinensis]
EVM0002340	6.64163	6.00813	6.57404	32.4395	36.2969	33.3619	2.5378	up	PGR5-like protein 1B, chloroplastic [Chenopodium quinoa]	95.469	Pac35G001030	3.65309	2.75586	3.66563	5.97974	7.82984	8.27774	1.28585	up	PREDICTED: PGR5-like protein 1B, chloroplastic [Beta vulgaris subsp. vulgaris]
EVM0002349	0.823484	0.589608	0.7155	2.06546	2.26851	2.12773	1.66695	up	PREDICTED: ubiquinol oxidase 2, mitochondrial-like [Beta vulgaris subsp. vulgaris]	76.724	Pac04G004750	2.25161	2.79907	1.54963	7.7662	7.5987	7.28988	1.9217	up	PREDICTED: ubiquinol oxidase 2, mitochondrial-like [Beta vulgaris subsp. vulgaris]
EVM0002385	11.139	10.269	10.3695	21.0922	21.3513	22.5022	1.16291	up	salt-inducible zinc finger 1 [Sesuvium portulacastrum]	97.72	Pac09G010380	8.54567	5.9836	7.2477	22.2947	21.525	24.1925	1.80352	up	salt-inducible zinc finger 1 [Sesuvium portulacastrum]
EVM0002398	1.85661	2.02345	2.04316	4.9074	2.76842	4.16473	1.12075	up	uncharacterized protein LOC110715521 [Chenopodium quinoa]	94.578	Pac10G004860	1.04989	0.947735	0.953099	1.74844	1.58499	2.44505	1.12092	up	uncharacterized protein LOC110729356 [Chenopodium quinoa]
EVM0002408	1.99884	1.90606	2.33473	6.59015	5.91913	7.21568	1.78548	up	uncharacterized protein LOC110707880 [Chenopodium quinoa]	92.476	Pac03G000970	1.42511	1.07344	1.06232	2.4092	2.92064	2.35517	1.25233	up	uncharacterized protein LOC110707880 [Chenopodium quinoa]
EVM0002434	129.648	119.147	118.165	1317.78	1391.07	1262.79	3.56764	up	uncharacterized protein LOC110722841 [Chenopodium quinoa]	96.581	Pac20G007040	39.4281	36.593	41.1756	1015.47	981.973	1042.75	4.85866	up	uncharacterized protein LOC110722841 [Chenopodium quinoa]
EVM0002436	0.596539	0.639631	0.532256	1.84131	2.08206	2.56984	1.95495	up	PREDICTED: acetylajmalan esterase [Beta vulgaris subsp. vulgaris]	79.675	Pac11G003290	0.511698	0.065039	0	4.01298	4.52041	4.63607	3.73658	up	PREDICTED: GDSL esterase/lipase At5g03980 [Beta vulgaris subsp. vulgaris]
EVM0002437	42.0214	40.651	39.5625	136.746	133.648	132.214	1.85267	up	zinc finger protein CONSTANS-LIKE 4-like [Chenopodium quinoa]	88.918	Pac21G011610	27.4472	25.7257	27.2857	159.646	158.415	169.414	2.76241	up	zinc finger protein CONSTANS-LIKE 4-like [Chenopodium quinoa]
EVM0002439	0.579862	0.569628	0.486049	0.817715	1.17809	1.38603	1.15796	up	cytokinin riboside 5'-monophosphate phosphoribohydrolase LOG7-like [Chenopodium quinoa]	99.539	Pac22G008660	0.268919	0.161365	0.394128	1.17632	1.02586	0.912272	1.94093	up	cytokinin riboside 5'-monophosphate phosphoribohydrolase LOG7-like [Chenopodium quinoa]
EVM0002463	7.34673	8.77006	8.55626	18.0024	20.463	18.476	1.33939	up	uncharacterized protein LOC110794244 [Spinacia oleracea]	90.099	Pac36G000650	1.98514	1.70651	1.93598	10.6464	9.57505	12.494	2.68123	up	uncharacterized protein LOC110794244 [Spinacia oleracea]
EVM0002466	54.4389	57.1273	50.3519	782.36	877.722	774.206	4.04199	up	photosystem II reaction center W protein, chloroplastic-like [Chenopodium quinoa]	98.571	Pac13G009680	5.13998	5.519	6.23792	231.9	227.718	244.237	5.54047	up	photosystem II reaction center W protein, chloroplastic-like [Chenopodium quinoa]
EVM0002467	0.026169	0	0	1.13615	1.77528	2.38541	6.34762	up	dirigent protein 23-like [Chenopodium quinoa]	74.892	Pac24G007260	3.38813	2.68961	2.63077	15.4101	16.5776	18.0533	2.66318	up	dirigent protein 23-like [Chenopodium quinoa]
EVM0002468	0	0	0	4.80748	5.33064	5.3336	9.04279	up	PREDICTED: cytochrome P450 86A1 [Beta vulgaris subsp. vulgaris]	89.341	Pac35G001720	0.079317	0.196897	0.050034	1.32974	1.85592	1.37656	3.80265	up	PREDICTED: cytochrome P450 86A1 [Beta vulgaris subsp. vulgaris]
EVM0002470	0.550499	0.710942	0.561749	4.1186	4.64742	4.54853	2.9815	up	PREDICTED: probable basic-leucine zipper transcription factor R isoform X2 [Beta vulgaris subsp. vulgaris]	96.581	Pac26G001660	0.077498	0	0.261492	2.43345	2.10929	2.75991	4.11598	up	PREDICTED: probable basic-leucine zipper transcription factor R isoform X2 [Beta vulgaris subsp. vulgaris]
EVM0002474	0.197429	0.235339	0.13106	6.29931	6.11214	6.4284	5.14734	up	BTB/POZ domain-containing protein At5g67385-like isoform X2 [Chenopodium quinoa]	97.592	Pac07G012760	3.17401	3.0309	2.84564	4.75206	5.52793	6.65137	1.06095	up	BTB/POZ domain-containing protein At5g67385-like isoform X2 [Chenopodium quinoa]
EVM0002477	0.398754	0.429911	0.353251	2.62635	2.42086	2.96081	2.85394	up	PREDICTED: probable acyl-activating enzyme 1, peroxisomal [Beta vulgaris subsp. vulgaris]	95.414	Pac09G000440	1.47882	1.73681	1.68688	5.29979	5.31763	5.06544	1.83854	up	PREDICTED: probable acyl-activating enzyme 1, peroxisomal [Beta vulgaris subsp. vulgaris]
EVM0002479	6.73613	5.01152	6.91592	14.5133	11.8738	13.3323	1.219	up	non-functional NADPH-dependent codeinone reductase 2-like [Camellia sinensis]	95.625	Pac12G012020	0.63162	0.966207	0.756759	15.6689	15.764	16.137	4.45876	up	non-functional NADPH-dependent codeinone reductase 2-like [Camellia sinensis]
EVM0002481	5.12595	4.46469	5.04297	36.3081	36.8721	37.6742	3.04885	up	PREDICTED: crocetin glucosyltransferase, chloroplastic [Beta vulgaris subsp. vulgaris]	90.664	Pac11G000330	4.5502	4.00357	4.12315	19.0969	19.3985	18.4397	2.32244	up	PREDICTED: crocetin glucosyltransferase, chloroplastic [Beta vulgaris subsp. vulgaris]
EVM0002507	0.455271	0.473633	0.533898	1.123	1.3837	1.30766	1.49479	up	PREDICTED: serine/threonine-protein kinase HT1 [Beta vulgaris subsp. vulgaris]	98.677	Pac15G000600	0.208379	0.147528	0.117263	0.671047	0.559906	0.496232	1.92265	up	PREDICTED: serine/threonine-protein kinase HT1 [Beta vulgaris subsp. vulgaris]
EVM0002519	0.078861	0.188755	0.337068	1.28523	1.40355	1.52797	2.79247	up	auxin-responsive protein SAUR50-like [Coffea arabica]	100	Pac30G001970	0.322682	1.32109	0.943235	2.22332	2.48612	2.93588	1.67603	up	auxin-responsive protein SAUR50-like [Coffea arabica]
EVM0002525	8.85958	8.14079	7.82124	30.1302	31.0644	27.3516	1.96387	up	PREDICTED: uncharacterized protein LOC104599719 [Nelumbo nucifera]	96.739	Pac22G005910	2.72145	2.30797	2.85099	16.7218	15.1867	15.2684	2.72789	up	PREDICTED: uncharacterized protein LOC104599719 [Nelumbo nucifera]
EVM0002529	0.57263	0.443179	0.542653	11.086	9.84491	10.0964	4.40613	up	protein O-glucosyltransferase 1-like isoform X2 [Spinacia oleracea]	96.216	Pac02G003620	4.53988	5.00147	4.64156	17.1027	17.0162	16.0971	1.98845	up	protein O-glucosyltransferase 1-like isoform X2 [Spinacia oleracea]
EVM0002530	37.4922	45.4572	40.6594	162.079	173.163	179.264	2.18974	up	abscisic stress-ripening protein 5-like [Coffea eugenioides]	100	Pac02G008700	0	0	0	11.9085	12.7383	14.7004	8.57383	up	abscisic stress-ripening protein 5-like [Coffea eugenioides]
EVM0002535	3.0701	2.92274	3.25137	12.8733	13.4621	13.1838	2.22538	up	uncharacterized protein LOC110803005 [Spinacia oleracea]	90.323	Pac20G005010	0.87366	0.764485	1.16795	4.22945	3.69914	3.93882	2.23086	up	uncharacterized protein LOC110803005 [Spinacia oleracea]
EVM0002538	0.637172	0.330533	0.508826	3.42301	2.73032	2.77704	2.68743	up	PREDICTED: probable receptor-like protein kinase At5g18500 isoform X2 [Beta vulgaris subsp. vulgaris]	97.309	Pac30G000200	0.150931	0.152712	0.180877	2.68396	2.66772	2.70311	4.12747	up	PREDICTED: probable receptor-like protein kinase At5g18500 isoform X2 [Beta vulgaris subsp. vulgaris]
EVM0002546	16.466	17.3945	19.8398	35.091	35.1161	36.1975	1.11948	up	uncharacterized protein LOC110700302 [Chenopodium quinoa]	98.925	Pac16G010280	7.41942	7.81958	7.94737	15.4259	14.0639	13.755	1.06362	up	uncharacterized protein LOC110700302 [Chenopodium quinoa]
EVM0002547	16.58	16.7057	15.6684	44.7715	44.5983	41.987	1.55715	up	uncharacterized protein LOC110803005 [Spinacia oleracea]	70.42	Pac20G005010	0.87366	0.764485	1.16795	4.22945	3.69914	3.93882	2.23086	up	uncharacterized protein LOC110803005 [Spinacia oleracea]
EVM0002551	0.19768	0.07594	0.10303	0.689575	0.698161	0.810718	2.56704	up	cysteine-rich receptor-like protein kinase 27 isoform X1 [Chenopodium quinoa]	62.162	Pac35G010970	0	0	0	0.596432	0.74218	0.631251	6.75727	up	cysteine-rich receptor-like protein kinase 27 isoform X1 [Chenopodium quinoa]
EVM0002576	3.46173	3.11549	4.4433	7.59768	6.17401	6.67591	1.02222	up	PREDICTED: scarecrow-like protein 28 [Beta vulgaris subsp. vulgaris]	93.893	Pac01G001830	1.13552	1.01836	0.906456	2.7911	2.09133	2.16388	1.35073	up	PREDICTED: scarecrow-like protein 28 [Beta vulgaris subsp. vulgaris]
EVM0002577	30.8053	31.0743	28.2212	218.133	210.758	214.884	2.96938	up	oxalate--CoA ligase-like [Chenopodium quinoa]	97.318	Pac04G012610	4.553	5.08438	4.54678	76.0066	69.4263	74.0594	4.11276	up	oxalate--CoA ligase-like [Chenopodium quinoa]
EVM0002603	20.5606	20.1815	20.3137	56.9747	50.0209	54.2161	1.53321	up	peptidyl-prolyl cis-trans isomerase, chloroplastic-like isoform X1 [Chenopodium quinoa]	83.661	Pac23G005940	6.72143	5.64009	6.64321	13.2532	14.0655	13.6368	1.26735	up	peptidyl-prolyl cis-trans isomerase, chloroplastic-like isoform X2 [Chenopodium quinoa]
EVM0002604	91.896	98.5484	91.7267	326.093	322.551	313.314	1.9028	up	coiled-coil domain-containing protein 25-like [Chenopodium quinoa]	95.676	Pac22G001800	24.689	23.2509	22.3115	62.1385	60.698	61.6707	1.55711	up	hypothetical protein F0562_007150 [Nyssa sinensis]
EVM0002611	11.0605	10.9541	10.7585	24.3204	26.2056	25.9249	1.3537	up	probable solanesyl-diphosphate synthase 3, chloroplastic [Chenopodium quinoa]	87.47	Pac16G004090	6.73681	6.04671	6.5457	13.0289	13.6053	13.7933	1.2273	up	probable solanesyl-diphosphate synthase 3, chloroplastic [Chenopodium quinoa]
EVM0002622	0.371961	0.517973	0.288462	1.43389	1.14315	1.58275	1.88878	up	transcription factor MYB36 [Spinacia oleracea]	70.968	Pac18G002300	0.0498	0.233286	0.171853	1.40922	2.01553	1.49778	3.43913	up	transcription factor MYB36 [Spinacia oleracea]
EVM0002652	1.16484	0.775742	0.986078	2.20528	1.65989	1.86355	1.08393	up	cysteine-rich receptor-like protein kinase 10 isoform X1 [Chenopodium quinoa]	85.842	Pac02G014600	3.13624	3.15966	3.03178	7.94903	6.10131	7.40158	1.36161	up	cysteine-rich receptor-like protein kinase 10 [Chenopodium quinoa]
EVM0002666	17.9618	19.7083	16.5307	84.0521	83.3014	88.8454	2.37276	up	LOW QUALITY PROTEIN: BURP domain protein RD22-like [Chenopodium quinoa]	89.383	Pac22G001700	13.2897	13.0872	11.7413	54.4397	53.8282	52.5375	2.24012	up	LOW QUALITY PROTEIN: BURP domain protein RD22-like [Chenopodium quinoa]
EVM0002688	0.678915	0.979673	0.535667	1.34585	1.30327	1.84889	1.15475	up	PREDICTED: VAN3-binding protein isoform X2 [Beta vulgaris subsp. vulgaris]	95.443	Pac36G007050	0.695698	0.338995	0.421827	1.00884	1.66589	0.746717	1.33161	up	PREDICTED: VAN3-binding protein isoform X2 [Beta vulgaris subsp. vulgaris]
EVM0002690	0.256141	0.65777	0.156852	7.90289	9.88594	6.59411	4.49715	up	vacuolar iron transporter homolog 2-like [Chenopodium quinoa]	96.209	Pac02G008530	0.409156	0.119955	0.143531	2.60084	1.88465	3.05214	3.43331	up	vacuolar iron transporter homolog 2-like [Chenopodium quinoa]
EVM0002691	4.13171	4.10176	3.50956	7.25407	6.82431	7.68453	1.02065	up	PREDICTED: phosphoenolpyruvate carboxylase 4 [Beta vulgaris subsp. vulgaris]	98.754	Pac11G007520	0.841727	1.14915	0.905835	2.71292	2.26556	2.39716	1.5095	up	PREDICTED: phosphoenolpyruvate carboxylase 4 [Beta vulgaris subsp. vulgaris]
EVM0002697	0.673592	0.996748	0.332614	1.39408	1.73533	1.02499	1.14374	up	indole-3-acetic acid-induced protein ARG7-like [Spinacia oleracea]	98.374	Pac09G006420	1.77799	3.2682	1.24294	3.92888	5.05786	4.10402	1.19313	up	indole-3-acetic acid-induced protein ARG7-like [Spinacia oleracea]
EVM0002700	3.44387	3.48126	3.76137	8.72066	10.6082	10.7658	1.61995	up	PREDICTED: CASP-like protein 5C1 [Beta vulgaris subsp. vulgaris]	94.805	Pac12G003740	1.31558	0.674606	1.01456	5.55252	4.83518	5.08965	2.49136	up	PREDICTED: CASP-like protein 5C1 [Beta vulgaris subsp. vulgaris]
EVM0002706	1.05658	0.78129	1.3006	4.31824	5.19046	5.18526	2.33185	up	uncharacterized protein LOC110702595 [Chenopodium quinoa]	90.521	Pac21G001870	1.45066	0.853216	1.15719	4.319	4.23044	4.70304	2.04761	up	uncharacterized protein LOC110702595 [Chenopodium quinoa]
EVM0002711	0.667558	0.921485	0.792673	3.37869	4.13768	5.043	2.4967	up	probable membrane-associated kinase regulator 6 [Chenopodium quinoa]	96.121	Pac12G012640	3.46462	1.95391	2.9782	4.59656	5.3311	5.72807	1.04343	up	probable membrane-associated kinase regulator 6 isoform X2 [Chenopodium quinoa]
EVM0002718	5.92363	6.43415	5.83477	21.1497	22.3697	22.0862	1.98029	up	PREDICTED: uncharacterized protein LOC104892333 [Beta vulgaris subsp. vulgaris]	94.231	Pac02G000880	6.7996	8.33717	6.68176	16.6602	15.0194	15.1883	1.26089	up	uncharacterized protein LOC110739117 [Chenopodium quinoa]
EVM0002720	0.350121	0.247267	0.716347	4.54939	5.53898	4.23547	3.50637	up	PREDICTED: probable calcium-binding protein CML23 [Beta vulgaris subsp. vulgaris]	96.364	Pac15G009660	1.2981	2.3555	1.71486	6.3137	7.3965	5.7143	2.01244	up	PREDICTED: probable calcium-binding protein CML23 [Beta vulgaris subsp. vulgaris]
EVM0002723	0.911415	1.04185	1.20364	2.5625	2.75973	2.76052	1.48315	up	PREDICTED: dof zinc finger protein DOF3.7 [Beta vulgaris subsp. vulgaris]	68.992	Pac15G011810	0.498963	0.910112	1.09614	1.41316	1.68893	1.39705	1.00723	up	PREDICTED: dof zinc finger protein DOF3.7 [Beta vulgaris subsp. vulgaris]
EVM0002726	1.93549	1.95531	2.15797	6.90496	6.23023	7.18754	1.87653	up	PREDICTED: pumilio homolog 5 [Beta vulgaris subsp. vulgaris]	95.8	Pac35G004810	1.58725	1.25497	1.32505	3.46309	3.58604	4.21313	1.59031	up	PREDICTED: pumilio homolog 5 [Beta vulgaris subsp. vulgaris]
EVM0002735	0.238883	0.390403	0.44825	3.36612	4.41214	3.68421	3.52188	up	adenine/guanine permease AZG1-like [Chenopodium quinoa]	82.119	Pac07G006750	0.088808	0.199866	0.266507	1.53347	1.55565	1.82692	3.21816	up	adenine/guanine permease AZG1-like [Chenopodium quinoa]
EVM0002758	0.954335	1.03112	1.27387	1.84221	2.04726	2.33117	1.05898	up	leucine-rich repeat receptor protein kinase EMS1 [Spinacia oleracea]	97.842	Pac01G002450	1.01196	1.12919	0.946032	2.57592	2.54594	2.60764	1.48481	up	leucine-rich repeat receptor protein kinase EMS1 [Spinacia oleracea]
EVM0002765	2.88173	2.89308	2.07224	9.95716	8.41163	8.66666	1.90659	up	transcriptional regulator SUPERMAN-like [Chenopodium quinoa]	93.229	Pac21G003550	0.283619	0.070541	0.496886	3.66127	3.67869	4.39309	3.67283	up	PREDICTED: transcriptional regulator SUPERMAN [Beta vulgaris subsp. vulgaris]
EVM0002767	1.40063	0.89403	1.55883	6.7042	6.96597	5.54273	2.42202	up	LOB domain-containing protein 21-like [Chenopodium quinoa]	84.838	Pac19G007910	1.74879	1.38517	2.92555	7.06828	6.1706	8.01544	1.95461	up	LOB domain-containing protein 21-like [Chenopodium quinoa]
EVM0002769	0.488076	0.256726	0.59177	1.24311	1.45647	1.26867	1.65851	up	putative LOV domain-containing protein [Phytolacca bogotensis]	98.887	Pac11G009500	1.9224	1.75438	1.6555	3.77259	3.34612	4.0802	1.22964	up	putative LOV domain-containing protein [Phytolacca bogotensis]
EVM0002775	23.7557	29.2003	26.8688	57.4338	61.3592	54.49	1.25217	up	light-harvesting complex-like protein OHP2, chloroplastic [Chenopodium quinoa]	93.855	Pac02G008910	7.52933	9.42322	9.35857	25.8827	26.6825	27.3828	1.77027	up	light-harvesting complex-like protein OHP2, chloroplastic [Chenopodium quinoa]
EVM0002784	71.1754	69.6479	69.481	164.859	154.833	155.109	1.3082	up	anthocyanidin 3-O-glucoside 2''-O-glucosyltransferase-like [Chenopodium quinoa]	61.373	Pac01G001480	12.6784	13.3147	12.6632	39.9496	41.4443	44.4316	1.8662	up	anthocyanidin 3-O-glucoside 2''-O-glucosyltransferase-like [Chenopodium quinoa]
EVM0002786	2.28166	2.2094	2.48313	5.10207	5.64597	5.09098	1.31302	up	PREDICTED: probable GTP diphosphokinase CRSH, chloroplastic [Beta vulgaris subsp. vulgaris]	96.187	Pac21G007500	4.51268	4.76944	4.07059	10.0215	9.56649	10.835	1.35031	up	PREDICTED: probable GTP diphosphokinase CRSH, chloroplastic [Beta vulgaris subsp. vulgaris]
EVM0002789	4.54573	4.73033	4.17219	8.98072	8.2205	7.56754	1.01021	up	histone H1-like [Durio zibethinus]	94.767	Pac09G005100	0.77339	1.43115	1.58917	2.95822	2.19911	3.67005	1.36143	up	PREDICTED: histone H1-like isoform X1 [Erythranthe guttata]
EVM0002799	0.299461	0.490606	0.166203	2.62093	2.38091	3.63877	3.21998	up	uncharacterized protein At4g15970-like [Chenopodium quinoa]	94.208	Pac17G004510	0.079052	0.035631	0.015292	1.31378	1.64213	1.4254	4.91476	up	hypothetical protein CTI12_AA551140 [Artemisia annua]
EVM0002801	0.892791	1.24536	1.08046	6.1245	6.53838	6.08187	2.67488	up	high affinity potassium 6 [Sesuvium portulacastrum]	98.674	Pac31G001930	0.883891	0.826385	0.722316	5.19182	6.02961	5.10838	2.89657	up	high affinity potassium 6 [Sesuvium portulacastrum]
EVM0002802	0	0	0	20.5392	19.0503	19.9002	10.0513	up	antiviral protein [Bougainvillea spectabilis]	90	Pac33G007370	0.815591	0.569718	1.11437	35.2319	36.3645	37.2168	5.55935	up	ribosome inactivating protein [Bougainvillea spectabilis]
EVM0002811	45.5978	51.3352	44.2384	341.948	334.123	347.952	2.99067	up	wound-induced protein 1 [Spinacia oleracea]	91.964	Pac07G006960	4.86907	6.33438	4.14613	44.9592	44.4557	44.0215	3.2732	up	wound-induced protein 1 [Spinacia oleracea]
EVM0002821	5.51955	6.08197	5.29525	34.9598	42.226	34.6047	2.84798	up	hypothetical protein BVRB_6g146410 [Beta vulgaris subsp. vulgaris]	74.528	Pac19G003060	1.69109	2.38554	2.07138	28.5621	24.8188	24.068	3.79179	up	hypothetical protein BVRB_6g146410 [Beta vulgaris subsp. vulgaris]
EVM0002824	17.8882	18.9588	16.9779	75.9662	90.231	84.9907	2.3544	up	heavy metal-associated isoprenylated plant protein 6-like [Chenopodium quinoa]	93.732	Pac22G007050	16.1636	12.9832	13.8874	54.8314	53.317	50.2698	2.04042	up	heavy metal-associated isoprenylated plant protein 6-like [Chenopodium quinoa]
EVM0002836	0.5821	0.561362	0.663604	4.04986	2.9161	3.03802	2.56189	up	protein PLASTID MOVEMENT IMPAIRED 2-like [Chenopodium quinoa]	59.394	Pac07G009430	1.81602	1.38195	1.52295	7.55388	7.12218	7.23359	2.35693	up	PREDICTED: protein PLASTID MOVEMENT IMPAIRED 2 [Beta vulgaris subsp. vulgaris]
EVM0002838	8.31154	7.06808	6.3907	15.4383	17.3521	15.3766	1.27512	up	calcineurin B-like protein 10 [Sesuvium portulacastrum]	56.354	Pac04G013630	8.20351	8.54798	8.33878	22.5534	23.7522	23.5551	1.6401	up	calcium-binding EF-hand family protein [Sesuvium portulacastrum]
EVM0002849	4.08481	3.86069	4.10895	8.03164	8.80554	7.35665	1.13551	up	PREDICTED: uncharacterized protein LOC100245307 [Vitis vinifera]	94.059	Pac30G003520	4.86937	4.68781	4.81126	10.9411	9.94502	10.5668	1.29353	up	uncharacterized protein LOC117911354 [Vitis riparia]
EVM0002850	0.161965	0.400132	0.45347	3.02355	3.06659	3.43405	3.31818	up	PREDICTED: myb family transcription factor PHL11 [Beta vulgaris subsp. vulgaris]	86.517	Pac29G001810	0.896781	1.25949	0.619597	2.9008	4.60743	3.59594	2.12927	up	myb-related protein 1-like isoform X2 [Chenopodium quinoa]
EVM0002862	1.22168	1.77797	1.82628	4.61702	5.26671	7.02431	1.92258	up	aquaporin NIP2-1-like isoform X2 [Sesamum indicum]	94.595	Pac19G005600	0.280957	0	0	2.8842	2.26505	2.65478	3.67101	up	aquaporin NIP2-1-like isoform X2 [Sesamum indicum]
EVM0002878	21.2183	21.781	21.6282	157.482	147.546	150.989	2.95119	up	non-symbiotic hemoglobin 2 [Spinacia oleracea]	96.795	Pac01G016600	15.7685	15.1026	14.7525	137.419	144.222	129.746	3.33349	up	non-symbiotic hemoglobin 2-like [Chenopodium quinoa]
EVM0002889	4.30713	4.0977	3.85883	24.4686	25.3697	23.1151	2.699	up	tetrahydroxychalcone glucosyltransferase [Dianthus caryophyllus]	94.41	Pac10G003120	4.79542	5.50008	5.54376	26.4648	24.6358	23.5412	2.40045	up	tetrahydroxychalcone glucosyltransferase [Dianthus caryophyllus]
EVM0002891	6.49986	4.88397	6.34416	11.3662	12.9798	11.3025	1.13138	up	uncharacterized protein LOC110731057 [Chenopodium quinoa]	83.24	Pac25G007510	1.63499	2.88123	2.36462	3.03839	5.04096	5.14314	1.10011	up	uncharacterized protein LOC110731057 [Chenopodium quinoa]
EVM0002898	29.6926	31.0987	28.3079	53.6879	63.7215	49.0429	1.03549	up	PREDICTED: putative 4-hydroxy-4-methyl-2-oxoglutarate aldolase 1 [Eucalyptus grandis]	83.832	Pac06G010320	21.2032	23.2031	22.8863	51.92	53.0079	54.8514	1.4131	up	PREDICTED: putative 4-hydroxy-4-methyl-2-oxoglutarate aldolase 2 [Beta vulgaris subsp. vulgaris]
EVM0002917	1.34943	0.965619	1.04385	12.35	13.3655	10.7683	3.55178	up	thiamine thiazole synthase, chloroplastic-like [Chenopodium quinoa]	96.944	Pac16G001960	10.0087	9.87445	9.80027	24.6948	25.8925	25.3149	1.51618	up	thiamine thiazole synthase, chloroplastic-like [Chenopodium quinoa]
EVM0002918	0.703515	0.847247	1.06352	4.79647	4.53813	3.75904	2.44111	up	uncharacterized protein LOC110789951 [Spinacia oleracea]	80.588	Pac19G002500	0.804424	0.327753	0.636802	2.97055	4.59723	4.91287	2.83795	up	uncharacterized protein LOC110789951 [Spinacia oleracea]
EVM0002922	0	0	0	8.15388	10.4634	12.3907	8.87052	up	snakin-2 [Helianthus annuus]	60.577	Pac09G001210	0.987799	2.58484	2.60035	10.1219	11.187	11.5133	2.55062	up	gibberellin-regulated protein 1-like [Chenopodium quinoa]
EVM0002932	1.55579	1.18327	1.24077	5.84936	5.22568	5.64289	2.18175	up	uncharacterized protein LOC110713080 [Chenopodium quinoa]	95.273	Pac10G003430	3.89879	4.36431	4.59046	16.9009	14.6303	17.2309	2.08223	up	PREDICTED: uncharacterized protein LOC104897854 [Beta vulgaris subsp. vulgaris]
EVM0002942	3.85375	2.62435	3.56119	15.7235	14.1961	13.6017	2.23874	up	PREDICTED: rhomboid-like protein 14, mitochondrial [Beta vulgaris subsp. vulgaris]	95.527	Pac15G005510	3.26642	2.72632	2.83135	5.95796	6.3091	7.12327	1.292	up	PREDICTED: rhomboid-like protein 14, mitochondrial [Beta vulgaris subsp. vulgaris]
EVM0002949	45.753	46.7169	50.002	366.203	336.2	349.873	3.01739	up	PREDICTED: phosphoribulokinase, chloroplastic [Beta vulgaris subsp. vulgaris]	99.242	Pac01G005050	2.0212	2.12462	2.436	87.6926	89.7356	83.0457	5.46469	up	PREDICTED: phosphoribulokinase, chloroplastic [Beta vulgaris subsp. vulgaris]
EVM0002956	4.47453	4.6388	3.92523	9.15243	9.16887	9.08835	1.20338	up	PREDICTED: scarecrow-like protein 21 [Beta vulgaris subsp. vulgaris]	54.386	Pac34G001210	7.59774	8.78125	5.8231	15.8338	18.1923	15.1513	1.30742	up	scarecrow-like protein 21 [Chenopodium quinoa]
EVM0002957	0	0	0	0.90121	0.90637	1.00692	7.74792	up	G-type lectin S-receptor-like serine/threonine-protein kinase LECRK3 [Chenopodium quinoa]	78.304	Pac35G011040	0.104166	0	0	4.92798	4.6519	4.03403	5.20812	up	G-type lectin S-receptor-like serine/threonine-protein kinase LECRK3 [Chenopodium quinoa]
EVM0002959	4.62105	4.53129	4.3926	18.3879	18.7839	16.9062	2.12885	up	amaranthin-like lectin [Linum usitatissimum]	93.4	Pac08G006780	4.44562	4.80297	4.68388	13.0785	15.3548	16.0839	1.83652	up	amaranthin-like lectin [Linum usitatissimum]
EVM0002960	0.100989	0.20193	0.159663	0.747512	0.881615	1.05372	2.57715	up	dehydration-responsive element-binding protein 2E-like [Chenopodium quinoa]	96.405	Pac01G006640	0.516103	0.768404	0.819725	22.8122	22.5863	23.291	5.16766	up	dehydration-responsive element-binding protein 2E-like [Spinacia oleracea]
EVM0002982	1.66969	1.24161	1.44208	6.61379	5.69049	6.6453	2.23575	up	PREDICTED: extensin isoform X1 [Beta vulgaris subsp. vulgaris]	95.858	Pac01G012420	0.777939	0.751268	0.870321	2.19623	1.69941	2.00894	1.42732	up	PREDICTED: extensin isoform X1 [Beta vulgaris subsp. vulgaris]
EVM0002983	0.174569	0.044218	0	2.8486	3.95067	2.46542	4.55823	up	PREDICTED: uncharacterized protein LOC104892424 [Beta vulgaris subsp. vulgaris]	65.297	Pac04G002160	0.660126	1.20161	0.941763	1.79928	1.75053	2.50504	1.26302	up	PREDICTED: uncharacterized protein LOC104892424 [Beta vulgaris subsp. vulgaris]
EVM0003007	8.61889	8.13174	7.31303	16.2439	16.4205	15.6982	1.13724	up	probable galacturonosyltransferase-like 3 [Spinacia oleracea]	93.315	Pac24G004880	4.71354	3.43203	3.44948	11.716	10.7384	10.5916	1.66342	up	probable galacturonosyltransferase-like 3 [Spinacia oleracea]
EVM0003020	2.34763	2.47093	2.40259	14.0836	14.6758	16.034	2.76021	up	PREDICTED: TPR repeat-containing protein ZIP4 isoform X2 [Beta vulgaris subsp. vulgaris]	97.43	Pac13G009080	0.361914	0.329532	0.781557	3.231	4.09624	3.63127	3.03154	up	PREDICTED: TPR repeat-containing protein ZIP4 isoform X2 [Beta vulgaris subsp. vulgaris]
EVM0003029	0.22892	0.533558	0.493181	6.03986	5.25441	5.86286	3.85621	up	intracellular protein transport protein USO1-like [Chenopodium quinoa]	94.521	Pac10G007130	0.304249	0.690204	0.317435	3.0301	3.31192	3.69502	2.95361	up	intracellular protein transport protein USO1-like [Chenopodium quinoa]
EVM0003033	2.63149	2.3903	2.6736	4.76331	4.69114	5.10949	1.04942	up	PREDICTED: protein trichome birefringence-like 11 [Beta vulgaris subsp. vulgaris]	95.105	Pac28G002570	2.51146	2.40535	2.35241	5.02379	4.58465	5.04315	1.16776	up	PREDICTED: protein trichome birefringence-like 11 [Beta vulgaris subsp. vulgaris]
EVM0003036	23.1972	21.96	20.7488	80.2913	84.1932	71.1657	1.96821	up	hypothetical protein FH972_014568 [Carpinus fangiana]	90.643	Pac35G001370	3.67051	3.68244	2.8784	64.8984	62.5017	63.4913	4.35864	up	hypothetical protein FH972_014568 [Carpinus fangiana]
EVM0003064	25.5294	22.9306	23.2754	54.9701	48.9078	54.0885	1.27029	up	PREDICTED: glutamyl-tRNA reductase 1, chloroplastic isoform X2 [Beta vulgaris subsp. vulgaris]	96.964	Pac09G001910	5.0894	4.49252	3.86133	58.0226	54.9998	56.4688	3.81385	up	PREDICTED: glutamyl-tRNA reductase 1, chloroplastic isoform X2 [Beta vulgaris subsp. vulgaris]
EVM0003075	0.846359	1.07105	0.897263	12.9117	15.1199	15.3098	4.03527	up	PREDICTED: dirigent protein 10 [Beta vulgaris subsp. vulgaris]	95.05	Pac35G000360	0	0	0	14.3194	13.0063	12.1876	9.50081	up	hypothetical protein SOVF_202200 [Spinacia oleracea]
EVM0003095	18.2332	18.7899	15.257	52.2264	51.2274	53.1044	1.71317	up	hypothetical protein BVRB_7g176410 isoform B [Beta vulgaris subsp. vulgaris]	94.461	Pac09G009190	12.988	13.0932	14.292	42.4516	40.6919	42.9074	1.80732	up	flagellar radial spoke protein 5-like isoform X1 [Chenopodium quinoa]
EVM0003106	18.7083	19.7995	21.9255	63.985	60.2714	63.1889	1.76613	up	PREDICTED: uncharacterized protein LOC104906713 isoform X1 [Beta vulgaris subsp. vulgaris]	98.519	Pac31G007220	18.3318	18.2922	20.289	74.2007	78.3284	76.3981	2.17123	up	PREDICTED: uncharacterized protein LOC104906713 isoform X1 [Beta vulgaris subsp. vulgaris]
EVM0003112	5.75778	6.03597	5.41606	10.9616	10.0491	11.8629	1.06497	up	ferric reduction oxidase 8, mitochondrial-like [Chenopodium quinoa]	91.631	Pac23G001740	0.324258	0.172797	0.381369	2.30088	1.39388	2.43707	2.88919	up	PREDICTED: ferric reduction oxidase 8, mitochondrial isoform X1 [Beta vulgaris subsp. vulgaris]
EVM0003141	64.7991	61.4833	57.2606	922.874	942.827	874.516	4.03135	up	photosystem I reaction center subunit VI, chloroplastic [Chenopodium quinoa]	97.945	Pac34G003830	0.315064	0	0	387.215	370.544	389.167	11.1847	up	photosystem I reaction center subunit VI, chloroplastic [Chenopodium quinoa]
EVM0003194	0.065618	0.025696	0.031602	1.06945	1.07433	1.57697	4.54636	up	serine/threonine-protein kinase RIPK-like [Chenopodium quinoa]	94.799	Pac35G003980	0.069358	0	0.043556	2.72255	3.64504	2.84787	5.84138	up	serine/threonine-protein kinase RIPK-like [Chenopodium quinoa]
EVM0003200	11.2645	9.47608	10.3536	308.014	340.882	302.1	5.0603	up	17.3 kDa class I heat shock protein-like [Pistacia vera]	87.5	Pac29G007280	2.71054	3.67443	3.52385	293.554	268.566	281.251	6.55367	up	18.5 kDa class I heat shock protein-like [Coffea arabica]
EVM0003201	5.2138	4.03379	5.73778	41.5682	38.3446	40.7393	3.1282	up	PREDICTED: NAD(P)H-quinone oxidoreductase subunit T, chloroplastic [Beta vulgaris subsp. vulgaris]	97.665	Pac15G013320	0.941384	1.15126	0.760008	7.69159	7.72847	8.46395	3.20408	up	PREDICTED: NAD(P)H-quinone oxidoreductase subunit T, chloroplastic [Beta vulgaris subsp. vulgaris]
EVM0003206	7.93242	7.46925	6.77377	20.0552	17.474	19.1523	1.48362	up	uncharacterized protein LOC110694190 isoform X1 [Chenopodium quinoa]	96.364	Pac10G001620	5.29313	6.69895	6.63726	11.3508	12.0503	12.4392	1.10884	up	uncharacterized protein LOC110694190 isoform X1 [Chenopodium quinoa]
EVM0003208	3.69099	3.77057	3.72564	8.75094	6.80018	7.72629	1.18397	up	PREDICTED: uncharacterized protein LOC104900721 isoform X1 [Beta vulgaris subsp. vulgaris]	97.321	Pac02G013290	3.16362	3.22531	2.89003	8.53305	9.20589	10.0283	1.74061	up	PREDICTED: uncharacterized protein LOC104900721 isoform X1 [Beta vulgaris subsp. vulgaris]
EVM0003234	0.143817	0.14542	0.052776	1.16964	0.82252	1.34532	3.27146	up	protein EARLY-RESPONSIVE TO DEHYDRATION 7, chloroplastic-like [Chenopodium quinoa]	90.244	Pac30G000280	10.0601	9.51162	10.5483	58.1093	54.4774	53.7744	2.62667	up	protein EARLY-RESPONSIVE TO DEHYDRATION 7, chloroplastic-like [Chenopodium quinoa]
EVM0003237	0.067252	0	0.104028	7.76427	8.17391	6.81804	6.87845	up	hypothetical protein F0562_012398 [Nyssa sinensis]	87.959	PaciNew5430	0	0	0	33.4768	33.0252	37.0657	11.6553	up	hypothetical protein F0562_019734 [Nyssa sinensis]
EVM0003241	0.418209	0.567082	0.765939	4.49599	5.03757	5.35797	3.20001	up	PREDICTED: protein ABHD17B [Beta vulgaris subsp. vulgaris]	98.417	Pac11G007940	0.049724	0.183867	0	1.67549	1.06506	1.1499	3.72543	up	PREDICTED: protein ABHD17B [Beta vulgaris subsp. vulgaris]
EVM0003251	10.4199	9.66466	8.95344	32.304	32.4225	32.5172	1.8729	up	metacaspase-5-like [Chenopodium quinoa]	96.698	Pac03G003890	11.6319	9.8324	11.5068	42.3387	41.6873	40.8892	2.08343	up	metacaspase-5-like [Chenopodium quinoa]
EVM0003278	13.3442	14.9892	15.5124	54.8367	59.5843	57.2095	2.10194	up	malate dehydrogenase, chloroplastic-like [Spinacia oleracea]	94.903	Pac16G008310	18.7835	18.4795	18.5972	35.3687	35.7312	37.9066	1.12903	up	malate dehydrogenase, chloroplastic-like [Spinacia oleracea]
EVM0003279	0.367979	0.384254	0.373801	2.51063	2.77123	3.01504	2.94121	up	PREDICTED: probable E3 ubiquitin-protein ligase RHA4A [Beta vulgaris subsp. vulgaris]	96.262	Pac01G000310	0	0	0	1.49869	1.26404	1.01412	6.59192	up	PREDICTED: probable E3 ubiquitin-protein ligase RHA4A [Beta vulgaris subsp. vulgaris]
EVM0003282	38.3644	36.3691	37.14	92.1593	86.5177	91.2071	1.40315	up	PREDICTED: glutamyl-tRNA reductase 1, chloroplastic isoform X2 [Beta vulgaris subsp. vulgaris]	88.745	Pac27G009390	2.02458	2.84932	2.19263	9.256	7.84445	10.1043	2.10327	up	PREDICTED: glutamyl-tRNA reductase 1, chloroplastic isoform X2 [Beta vulgaris subsp. vulgaris]
EVM0003317	0.871083	1.12122	0.973831	3.94985	5.02419	4.29442	2.28307	up	uncharacterized protein LOC110727662 [Chenopodium quinoa]	56.693	Pac06G012280	16.5192	19.2177	17.1456	56.3432	52.334	56.1977	1.80304	up	dnaJ homolog subfamily B member 3-like [Chenopodium quinoa]
EVM0003322	0.189346	0.263682	0.410538	3.90136	5.18144	4.15271	4.02095	up	myb family transcription factor PHL8-like isoform X1 [Chenopodium quinoa]	96.333	Pac11G008930	0.035563	0.090637	0.229691	2.0862	1.67032	1.6457	3.87695	up	myb family transcription factor PHL8-like isoform X1 [Chenopodium quinoa]
EVM0003323	1.40378	1.28348	1.42169	5.32222	4.84858	4.50728	1.96077	up	PREDICTED: receptor-like serine/threonine-protein kinase SD1-8 isoform X1 [Beta vulgaris subsp. vulgaris]	95.333	Pac14G010120	2.06276	2.05961	2.26923	5.21079	5.17802	5.92945	1.51413	up	PREDICTED: receptor-like serine/threonine-protein kinase SD1-8 isoform X1 [Beta vulgaris subsp. vulgaris]
EVM0003345	1.2456	1.48399	0.835754	5.71873	6.2839	4.88047	2.36191	up	uncharacterized protein LOC110716233 [Chenopodium quinoa]	92.063	Pac04G007700	1.42287	1.17483	1.12227	5.4004	7.42102	5.10599	2.38792	up	uncharacterized protein LOC110716233 [Chenopodium quinoa]
EVM0003355	0.449491	0.620866	0.413693	0.780303	1.03099	0.944357	1.00096	up	cytokinin riboside 5'-monophosphate phosphoribohydrolase LOG7-like [Chenopodium quinoa]	99.459	Pac26G006650	0.695243	0.565938	0.691552	2.23861	2.071	1.44004	1.67439	up	cytokinin riboside 5'-monophosphate phosphoribohydrolase LOG7-like [Chenopodium quinoa]
EVM0003358	13.3077	11.213	11.3671	26.4791	24.9101	25.0488	1.22201	up	PREDICTED: pentatricopeptide repeat-containing protein At5g13770, chloroplastic [Beta vulgaris subsp. vulgaris]	94.937	Pac04G013540	3.76746	3.61946	3.12128	14.0673	14.3753	13.244	2.14747	up	PREDICTED: pentatricopeptide repeat-containing protein At5g13770, chloroplastic [Beta vulgaris subsp. vulgaris]
EVM0003378	20.6273	21.808	18.3813	87.7765	94.0086	80.0166	2.23676	up	PREDICTED: cell wall / vacuolar inhibitor of fructosidase 1 [Beta vulgaris subsp. vulgaris]	88.525	Pac09G008830	15.8974	15.7458	15.7785	30.3331	28.166	26.4916	1.00477	up	PREDICTED: cell wall / vacuolar inhibitor of fructosidase 1 [Beta vulgaris subsp. vulgaris]
EVM0003379	7.509	7.695	7.15518	27.6638	26.4563	30.7047	2.05463	up	DNA-binding protein SMUBP-2-like [Chenopodium quinoa]	98.121	Pac0G000230	8.80862	8.37271	8.8193	21.0555	22.36	23.8817	1.53589	up	DNA-binding protein SMUBP-2-like [Chenopodium quinoa]
EVM0003393	6.46953	6.48792	6.17171	13.7891	16.6156	15.4799	1.39208	up	PREDICTED: protein DETOXIFICATION 27 [Beta vulgaris subsp. vulgaris]	96.945	Pac19G011500	5.48266	6.04046	6.04975	15.2195	14.8651	14.4298	1.50549	up	PREDICTED: protein DETOXIFICATION 27 [Beta vulgaris subsp. vulgaris]
EVM0003400	6.18272	6.49439	6.1685	11.4738	12.7518	13.4675	1.1313	up	PREDICTED: uncharacterized protein LOC104885143 [Beta vulgaris subsp. vulgaris]	90.347	Pac32G004460	0.106741	0.175435	0.13818	2.52766	3.02193	2.37224	4.25473	up	PREDICTED: uncharacterized protein LOC104885143 [Beta vulgaris subsp. vulgaris]
EVM0003404	0.107961	0.143703	0.177393	11.4444	15.4562	15.0926	6.46209	up	homeobox-leucine zipper protein ATHB-12-like [Chenopodium quinoa]	97.925	Pac05G014420	0.104467	0.486106	0.32342	2.40843	2.79271	1.4454	2.95125	up	homeobox-leucine zipper protein ATHB-12-like [Chenopodium quinoa]
EVM0003405	2.79206	2.2615	2.12773	8.23053	8.24433	7.7365	1.8726	up	uncharacterized protein LOC110797590 [Spinacia oleracea]	96.97	Pac10G009230	0.14281	0	0.230356	1.4952	0.923194	1.61405	3.36085	up	uncharacterized protein LOC110797590 [Spinacia oleracea]
EVM0003416	1.92414	1.98725	2.13194	6.00937	4.46778	5.91446	1.56639	up	hypothetical protein BVRB_3g064570 [Beta vulgaris subsp. vulgaris]	54.34	Pac10G009840	0.708185	0.435865	0.983044	2.70628	2.72736	2.21928	1.98717	up	hypothetical protein BVRB_3g064570 [Beta vulgaris subsp. vulgaris]
EVM0003427	3.76821	3.62126	5.63126	10.062	11.2044	9.8252	1.37841	up	LOW QUALITY PROTEIN: uncharacterized protein LOC110412613 [Herrania umbratica]	59.302	Pac09G009510	6.78399	8.68361	10.0363	38.0795	35.8565	36.8322	2.28238	up	PREDICTED: uncharacterized protein LOC100258720 [Vitis vinifera]
EVM0003443	2.85253	2.58999	2.36344	13.045	13.4411	13.2244	2.47543	up	protein IQ-DOMAIN 14-like [Chenopodium quinoa]	93.053	Pac21G008080	2.64307	2.24802	2.34842	7.29374	5.89295	7.43466	1.66682	up	protein IQ-DOMAIN 14-like [Chenopodium quinoa]
EVM0003454	0.059765	0	0	13.3407	12.7175	12.2136	8.45925	up	gem-associated protein 2 [Spinacia oleracea]	78.417	Pac23G009330	0	0	0	22.4451	23.7832	21.4052	10.0802	up	gem-associated protein 2 [Spinacia oleracea]
EVM0003457	0.287721	0.32176	0.176022	6.97037	8.00216	7.51485	4.92224	up	PREDICTED: protein NRT1/ PTR FAMILY 7.3 [Beta vulgaris subsp. vulgaris]	95.008	Pac01G004230	0.26297	0.140645	0.193026	0.634709	0.763661	0.606965	1.7912	up	PREDICTED: protein NRT1/ PTR FAMILY 7.3 [Beta vulgaris subsp. vulgaris]
EVM0003465	0.965879	1.47746	1.38848	20.5142	21.4098	19.8605	4.13066	up	psbP domain-containing protein 7, chloroplastic [Spinacia oleracea]	94.425	Pac03G012700	0.875401	0.935398	0.238307	4.28997	5.33015	4.10217	2.82624	up	psbP domain-containing protein 7, chloroplastic [Spinacia oleracea]
EVM0003481	0.865265	1.0997	0.571873	2.02788	1.45868	1.37858	1.06311	up	hypothetical protein BVRB_7g171920 [Beta vulgaris subsp. vulgaris]	89.773	Pac28G008690	4.37056	5.99857	4.36795	7.81559	8.33908	10.4994	1.01375	up	hypothetical protein BVRB_7g171920 [Beta vulgaris subsp. vulgaris]
EVM0003485	14.1039	15.0147	16.4086	64.9348	63.883	60.963	2.19269	up	PREDICTED: uncharacterized protein LOC104890957 isoform X1 [Beta vulgaris subsp. vulgaris]	97.674	Pac06G008590	39.4914	47.5319	45.4613	101.755	95.7796	94.0417	1.30422	up	PREDICTED: uncharacterized protein LOC104890957 isoform X1 [Beta vulgaris subsp. vulgaris]
EVM0003501	1.63551	1.37734	1.30728	9.28902	8.13698	8.89349	2.72038	up	PREDICTED: NAC transcription factor 29 [Beta vulgaris subsp. vulgaris]	95.73	Pac11G008800	8.60869	6.94897	8.96968	29.6488	25.4088	26.435	1.89106	up	PREDICTED: NAC transcription factor 29 [Beta vulgaris subsp. vulgaris]
EVM0003523	7.24322	7.81832	7.58988	18.6636	17.905	18.7639	1.42095	up	beta-hexosaminidase 1-like [Chenopodium quinoa]	94.162	Pac25G004210	6.55069	7.34209	6.05295	12.8309	12.2819	12.7574	1.08815	up	beta-hexosaminidase 1-like [Chenopodium quinoa]
EVM0003527	0	0	0	1.23977	1.31494	1.24369	6.90353	up	PREDICTED: transcription factor MYB39 [Beta vulgaris subsp. vulgaris]	67.059	Pac08G011880	1.37506	0.758156	0.464383	7.03808	8.30765	7.51319	3.22098	up	MYB transcription factor [Mesembryanthemum crystallinum]
EVM0003530	0.14097	0.655401	0.161631	17.3276	20.5507	19.2033	5.88568	up	hypothetical protein KK1_014255 [Cajanus cajan]	59.623	Pac13G002370	1.07002	0.700415	1.46306	887.35	841.43	906.229	9.76727	up	PREDICTED: chlorophyll a-b binding protein 13, chloroplastic [Beta vulgaris subsp. vulgaris]
EVM0003532	4.28289	3.86324	3.24727	21.3666	21.2295	22.5977	2.63841	up	3-ketoacyl-CoA synthase 19-like [Chenopodium quinoa]	96.197	Pac22G004650	0.356082	0.134811	0.34543	5.02055	4.24326	3.89813	4.05265	up	3-ketoacyl-CoA synthase 19-like [Chenopodium quinoa]
EVM0003537	1.58518	1.23968	1.53537	6.23397	5.48184	5.4403	2.09921	up	PREDICTED: uncharacterized protein At5g39865 [Beta vulgaris subsp. vulgaris]	94.153	Pac07G005160	0.954327	0.838028	0.852938	2.48138	2.58078	2.51898	1.66496	up	PREDICTED: uncharacterized protein At5g39865 [Beta vulgaris subsp. vulgaris]
EVM0003551	17.1302	15.4166	18.2542	31.1169	33.5332	30.5051	1.03815	up	PREDICTED: B-box zinc finger protein 32 [Beta vulgaris subsp. vulgaris]	91.845	Pac09G007540	5.51442	3.9618	3.96913	8.12714	6.8999	9.40239	1.01244	up	PREDICTED: B-box zinc finger protein 32 [Beta vulgaris subsp. vulgaris]
EVM0003557	18.703	19.2479	17.5649	58.0067	57.0598	58.777	1.77892	up	probable plastid-lipid-associated protein 8, chloroplastic [Spinacia oleracea]	95.219	Pac26G002440	5.08843	4.29774	4.90287	43.185	44.504	44.9272	3.36743	up	probable plastid-lipid-associated protein 8, chloroplastic [Spinacia oleracea]
EVM0003558	20.8963	20.2006	18.4543	65.1193	60.6461	60.9725	1.78051	up	phenylcoumaran benzylic ether reductase-like protein III, partial [Echinocactus platyacanthus]	97.087	Pac17G002260	12.8666	10.7875	13.4287	46.4725	44.0463	51.8117	2.10144	up	phenylcoumaran benzylic ether reductase-like protein III, partial [Echinocactus platyacanthus]
EVM0003569	2.87244	2.35692	2.28924	12.6896	11.3249	9.87988	2.29596	up	PREDICTED: reticulon-like protein B17 isoform X1 [Beta vulgaris subsp. vulgaris]	91.855	Pac33G006460	1.39527	0.992595	0.853514	2.29465	2.16743	2.15673	1.17061	up	PREDICTED: reticulon-like protein B17 isoform X1 [Beta vulgaris subsp. vulgaris]
EVM0003572	0.231781	0.254995	0.303749	0.701837	0.731774	0.840802	1.62306	up	heat stress transcription factor A-2c-like [Chenopodium quinoa]	95.652	Pac13G009500	0.398695	0.459229	0.561382	1.37779	1.17333	0.942906	1.41747	up	heat stress transcription factor A-2c-like [Chenopodium quinoa]
EVM0003597	0.064793	0	0.15704	4.04881	2.37508	3.3265	4.7812	up	benzyl alcohol O-benzoyltransferase-like [Spinacia oleracea]	94.118	Pac33G001590	3.00734	2.25478	2.54299	9.3844	7.77267	8.97635	1.89374	up	benzyl alcohol O-benzoyltransferase-like [Spinacia oleracea]
EVM0003599	4.21887	3.3652	3.81214	8.69093	8.61175	8.83141	1.32375	up	probable trehalose-phosphate phosphatase D [Chenopodium quinoa]	96.8	Pac02G003090	0.030038	0.277976	0.159264	1.28537	1.26202	1.62113	3.23424	up	probable trehalose-phosphate phosphatase D [Chenopodium quinoa]
EVM0003609	11.5208	12.1062	13.3237	40.7112	39.3687	38.1308	1.80975	up	glutathione S-transferase T1-like [Spinacia oleracea]	95.217	Pac05G001790	0.602425	0.319139	0.309688	29.0068	30.1303	29.4755	6.17584	up	glutathione S-transferase T1-like [Spinacia oleracea]
EVM0003625	13.9148	14.1638	14.6514	51.2982	49.3684	48.5598	1.93731	up	PREDICTED: digalactosyldiacylglycerol synthase 1, chloroplastic [Beta vulgaris subsp. vulgaris]	96.096	Pac21G004780	7.53387	7.31139	7.63008	28.4491	28.1309	28.589	2.08523	up	PREDICTED: digalactosyldiacylglycerol synthase 1, chloroplastic [Beta vulgaris subsp. vulgaris]
EVM0003636	0.233185	0.109785	0.068943	5.46844	5.37466	5.98091	5.32691	up	ABC transporter G family member 21-like [Chenopodium quinoa]	97.218	Pac31G004330	0.38705	0.399775	0.270877	1.81971	2.2245	2.45607	2.7401	up	ABC transporter G family member 21-like [Chenopodium quinoa]
EVM0003689	2.29756	2.17275	1.01629	14.8423	14.9055	9.33363	2.93073	up	hypothetical protein F8388_004119 [Cannabis sativa]	98.701	Pac01G001710	0.874159	0.38612	0.554044	4.35673	3.58112	3.39447	2.71977	up	hypothetical protein F8388_004119 [Cannabis sativa]
EVM0003692	1.56282	1.70864	1.97873	39.1672	46.1696	42.3276	4.71956	up	PREDICTED: dnaJ homolog subfamily B member 3 [Beta vulgaris subsp. vulgaris]	95.092	Pac03G011850	2.0213	2.19196	1.71426	49.6107	50.324	55.7605	4.85224	up	dnaJ homolog subfamily B member 3-like [Chenopodium quinoa]
EVM0003701	2.04259	2.51022	1.7278	3.53606	3.86517	4.2583	1.01528	up	PREDICTED: uncharacterized protein LOC104895684 [Beta vulgaris subsp. vulgaris]	94.545	Pac19G014890	0	0	0	1.25493	1.47856	0.912174	6.99688	up	PREDICTED: uncharacterized protein LOC104895684 [Beta vulgaris subsp. vulgaris]
EVM0003715	2.87607	3.85729	2.83094	9.02201	8.6887	7.95305	1.55486	up	PREDICTED: uncharacterized protein LOC104893067 [Beta vulgaris subsp. vulgaris]	94.798	Pac01G005100	13.8907	13.7478	14.337	31.3884	28.8217	32.4711	1.30716	up	PREDICTED: uncharacterized protein LOC104893067 [Beta vulgaris subsp. vulgaris]
EVM0003720	42.9603	43.1368	44.2635	99.0416	93.0146	96.72	1.27983	up	PREDICTED: BRASSINOSTEROID INSENSITIVE 1-associated receptor kinase 1 [Beta vulgaris subsp. vulgaris]	89.041	Pac10G009760	29.844	27.6179	28.1757	70.9128	70.2722	71.4663	1.47526	up	PREDICTED: BRASSINOSTEROID INSENSITIVE 1-associated receptor kinase 1 [Beta vulgaris subsp. vulgaris]
EVM0003723	1.00362	0.824174	0.719403	2.88194	3.33048	3.03133	1.96055	up	PREDICTED: protein MIZU-KUSSEI 1 [Beta vulgaris subsp. vulgaris]	97.719	Pac16G007130	0.607281	1.10738	1.17912	2.96548	2.69503	2.50233	1.64815	up	PREDICTED: protein MIZU-KUSSEI 1 [Beta vulgaris subsp. vulgaris]
EVM0003729	4.17429	3.30738	3.6689	13.9975	16.3458	15.3985	2.15992	up	F-box/kelch-repeat protein SKIP25 [Spinacia oleracea]	73.485	Pac05G005310	0.765137	0.335431	0.199676	1.70948	1.72328	2.01691	2.09098	up	F-box/kelch-repeat protein SKIP25-like [Populus alba]
EVM0003741	0.807694	0.866199	0.874321	2.18137	1.37445	1.55448	1.12145	up	PREDICTED: uncharacterized protein LOC104899689 [Beta vulgaris subsp. vulgaris]	86	Pac35G004330	1.67725	0.839261	0.669391	4.34575	6.25475	2.70287	2.15731	up	PREDICTED: uncharacterized protein LOC104899689 [Beta vulgaris subsp. vulgaris]
EVM0003742	9.00931	9.46482	9.20968	22.9115	23.4522	19.6099	1.38489	up	hypothetical protein BVRB_3g061210 [Beta vulgaris subsp. vulgaris]	95.545	Pac35G009000	2.2668	2.43658	2.9024	22.6684	22.6049	17.9818	3.20236	up	hypothetical protein BVRB_3g061210 [Beta vulgaris subsp. vulgaris]
EVM0003811	0.855901	1.18655	0.96825	19.7095	20.3168	19.4503	4.42687	up	uncharacterized protein LOC110714476 isoform X1 [Chenopodium quinoa]	94.138	Pac15G012390	0	0.099221	0	10.3082	8.78383	9.43011	7.91021	up	uncharacterized protein LOC110725217 isoform X1 [Chenopodium quinoa]
EVM0003812	1.12675	1.46632	1.2943	17.2542	16.9554	15.4412	3.79734	up	hypothetical protein F0562_004570 [Nyssa sinensis]	94.505	Pac19G004240	1.0901	1.15775	0.840493	9.69561	8.39097	8.82468	3.25498	up	uncharacterized protein LOC105633639 [Jatropha curcas]
EVM0003827	15.5998	15.6822	13.4283	71.0963	74.149	70.6111	2.40113	up	uncharacterized protein LOC110794302 [Spinacia oleracea]	96.596	Pac19G004680	8.94405	9.65949	11.5658	35.5389	32.2412	33.9604	1.91891	up	uncharacterized protein LOC110720271 [Chenopodium quinoa]
EVM0003830	0.593526	0.435362	0.763048	3.3281	2.84257	2.50599	2.37337	up	cytochrome P450 CYP72A219-like [Spinacia oleracea]	93.208	Pac16G004130	3.64877	4.09106	3.76441	22.7935	23.3485	23.5865	2.76199	up	cytochrome P450 CYP72A219-like [Spinacia oleracea]
EVM0003836	1.33906	1.22409	0.893208	8.10669	7.11858	8.16374	2.86636	up	PREDICTED: BAG family molecular chaperone regulator 1-like [Beta vulgaris subsp. vulgaris]	98.45	Pac01G001880	0.206046	0.336096	0.094039	2.29293	2.51383	2.14108	3.48516	up	PREDICTED: BAG family molecular chaperone regulator 1-like [Beta vulgaris subsp. vulgaris]
EVM0003840	12.319	13.9544	14.5974	39.0774	44.1412	40.0234	1.72573	up	pleckstrin homology domain-containing protein 1-like [Chenopodium quinoa]	74.342	Pac12G006220	6.47717	4.75751	4.87991	9.31435	10.2853	10.5638	1.05032	up	pleckstrin homology domain-containing protein 1 [Spinacia oleracea]
EVM0003843	1.5923	2.00142	1.74216	7.94801	8.71744	8.50971	2.36915	up	hypothetical protein BVRB_1g018470 isoform A [Beta vulgaris subsp. vulgaris]	85.683	Pac02G004750	1.90759	2.95889	2.11443	27.4429	27.0377	26.697	3.69857	up	hypothetical protein BVRB_1g018470 isoform A [Beta vulgaris subsp. vulgaris]
EVM0003864	1.28234	1.68743	1.24282	2.45068	2.82018	3.05489	1.09635	up	uncharacterized protein LOC110731061 [Chenopodium quinoa]	91.216	Pac26G006680	1.10968	1.28174	0.843136	3.82417	3.37454	3.12785	1.79172	up	uncharacterized protein LOC110731061 [Chenopodium quinoa]
EVM0003894	0.4959	0.656628	0.515117	1.99959	0.945504	1.91436	1.65434	up	PREDICTED: glutamate receptor 2.7 isoform X1 [Beta vulgaris subsp. vulgaris]	93.026	Pac02G012610	0.019333	0.018032	0	0.39298	0.38497	0.472701	4.6673	up	PREDICTED: glutamate receptor 2.7 isoform X1 [Beta vulgaris subsp. vulgaris]
EVM0003919	0.9179	0.879702	0.600919	1.56642	2.07594	2.68348	1.50327	up	PREDICTED: carboxy-terminal domain RNA polymerase II polypeptide A small phosphatase 1 [Beta vulgaris subsp. vulgaris]	95.517	Pac08G010030	0.487125	0.202295	0.620046	3.17849	1.24823	1.45508	2.22038	up	PREDICTED: carboxy-terminal domain RNA polymerase II polypeptide A small phosphatase 1 [Beta vulgaris subsp. vulgaris]
EVM0003931	6.02495	5.98358	5.51828	21.1648	21.1548	19.8941	1.95728	up	hypothetical protein SOVF_172380 [Spinacia oleracea]	95.279	Pac14G001820	6.08606	4.82453	6.74816	20.1655	14.8643	17.7328	1.73453	up	hypothetical protein SOVF_172380 [Spinacia oleracea]
EVM0003939	27.992	26.3325	30.2332	63.1474	63.6838	64.4325	1.30949	up	PREDICTED: kunitz trypsin inhibitor 2 [Beta vulgaris subsp. vulgaris]	92.35	Pac10G002830	56.6191	60.5771	61.161	213.213	213.464	211.306	2.0044	up	hypothetical protein SOVF_125760 [Spinacia oleracea]
EVM0003943	5.90792	4.62269	4.63785	24.4754	22.9447	24.5708	2.37017	up	PREDICTED: pheophytinase, chloroplastic [Beta vulgaris subsp. vulgaris]	97.613	Pac19G012940	1.6268	1.45689	1.30437	17.0584	15.9584	15.423	3.60737	up	PREDICTED: pheophytinase, chloroplastic [Beta vulgaris subsp. vulgaris]
EVM0003949	0.05032	0.063175	0.077615	4.45409	4.39141	4.16481	6.07024	up	lysine histidine transporter-like 6 isoform X2 [Chenopodium quinoa]	97.273	Pac11G007210	0.189559	0.139739	0.168978	1.27814	1.02728	1.03322	2.83342	up	lysine histidine transporter-like 6 isoform X2 [Chenopodium quinoa]
EVM0003957	3.43813	3.79164	4.14525	21.8693	22.243	25.4949	2.73944	up	esterase CG5412-like [Chenopodium quinoa]	81.78	Pac11G000800	3.78439	2.84832	3.2219	32.3814	34.7191	30.7823	3.45171	up	uncharacterized protein LOC115729846 [Rhodamnia argentea]
EVM0003971	0.017713	0	0	3.97662	4.50305	4.6767	8.16519	up	hypothetical protein F0562_032983 [Nyssa sinensis]	82.955	Pac24G003690	0.240865	0.32163	0.491786	1.8358	1.80292	2.39825	2.63183	up	hypothetical protein F0562_032983 [Nyssa sinensis]
EVM0003978	2.53437	1.55113	1.91448	4.35872	3.94856	3.2258	1.06267	up	PREDICTED: protein EPIDERMAL PATTERNING FACTOR 1 [Beta vulgaris subsp. vulgaris]	94.595	Pac33G007120	1.2705	1.84033	1.84332	3.80381	3.45347	5.15426	1.45002	up	PREDICTED: protein EPIDERMAL PATTERNING FACTOR 1 [Beta vulgaris subsp. vulgaris]
EVM0003982	0.560937	0.531632	0.498852	16.8873	14.7919	17.1945	5.02277	up	uncharacterized protein LOC110715464 [Chenopodium quinoa]	93.514	Pac34G004090	1.13085	1.03239	1.88086	19.2363	17.5781	17.4239	3.83566	up	uncharacterized protein LOC110715464 [Chenopodium quinoa]
EVM0003983	2.24064	2.6284	2.23362	6.68558	6.53738	6.71434	1.61723	up	uncharacterized protein LOC110714475 [Chenopodium quinoa]	94.256	Pac08G000050	0.681207	0.439753	0.447076	2.80816	2.59733	2.2795	2.40998	up	PREDICTED: uncharacterized protein LOC104886129 isoform X2 [Beta vulgaris subsp. vulgaris]
EVM0003987	2.41353	2.51144	2.37978	7.92526	8.10552	8.75876	1.89349	up	pumilio homolog 6, chloroplastic-like [Chenopodium quinoa]	94.572	Pac06G002640	2.38165	1.63374	2.19153	9.63348	9.57067	9.27564	2.3542	up	pumilio homolog 6, chloroplastic-like [Chenopodium quinoa]
EVM0004039	1.42344	2.08052	1.83327	5.21514	5.44585	3.9402	1.58037	up	PREDICTED: protein ESKIMO 1 [Beta vulgaris subsp. vulgaris]	98.611	Pac07G007390	1.77701	2.10439	2.37716	5.97183	7.36385	5.80248	1.76926	up	PREDICTED: protein ESKIMO 1 [Beta vulgaris subsp. vulgaris]
EVM0004062	17.9888	16.6521	16.7341	2057.84	2069.13	1956.53	7.01691	up	chlorophyll a/b binding protein [Tamarix hispida]	99.623	Pac17G010120	0.161141	0.140506	0.127382	771.254	705.945	760.366	12.3078	up	chlorophyll a/b binding protein [Tamarix hispida]
EVM0004063	105.442	110.697	108.013	1431.86	1447.89	1459.54	3.87565	up	photosystem II 5 kDa protein, chloroplastic-like [Chenopodium quinoa]	83.621	Pac12G000150	6.29181	8.98679	9.62514	331.914	329.606	326.34	5.47593	up	photosystem II 5 kDa protein, chloroplastic-like [Chenopodium quinoa]
EVM0004064	4.63624	4.15344	2.21861	14.5504	17.3532	16.4757	2.22639	up	hypothetical protein CMV_027603 [Castanea mollissima]	94.643	Pac30G011400	2.76712	4.92798	3.52133	25.9229	22.173	25.9089	2.86822	up	hypothetical protein CMV_027603 [Castanea mollissima]
EVM0004078	3.50264	3.26134	3.88283	204.793	210.817	218.27	6.01855	up	auxin-binding protein ABP19b-like [Spinacia oleracea]	92.857	Pac20G007370	63.8711	64.8875	70.8145	229.397	219.568	215.426	1.90093	up	hypothetical protein DVH24_029514 [Malus domestica]
EVM0004085	3.12653	3.00032	2.89199	14.3775	14.0291	13.4756	2.34252	up	GDSL esterase/lipase 5 [Spinacia oleracea]	92.228	Pac09G007990	4.34257	5.50158	5.46063	16.0955	15.3333	14.0183	1.73498	up	GDSL esterase/lipase 5 [Spinacia oleracea]
EVM0004093	3.17211	3.26191	3.11023	6.78581	7.41209	5.63934	1.17726	up	uncharacterized protein At3g28850 [Spinacia oleracea]	84.337	Pac07G005900	4.04293	4.86625	4.21146	8.12819	9.5463	8.26554	1.14727	up	uncharacterized protein At3g28850 [Spinacia oleracea]
EVM0004096	0.56576	0.527059	0.56781	18.4762	36.0944	22.6718	5.49526	up	ribulose-1,5-bisphosphate carboxylase/oxygenase large subunit [Phytolacca americana var. americana]	86.029	Pac0G001310	0.221876	0.120063	0.201959	3.6388	3.78143	2.86349	4.22787	up	ribulose-1,5-bisphosphate carboxylase/oxygenase large subunit [Phytolacca insularis]
EVM0004118	7.61619	7.71303	8.53322	36.8485	36.7342	36.0073	2.32998	up	hypothetical protein SOVF_057750 [Spinacia oleracea]	98.4	Pac15G010860	14.3897	15.5138	14.5959	39.2053	37.5478	41.2132	1.57119	up	hypothetical protein SOVF_057750 [Spinacia oleracea]
EVM0004156	7.78092	8.14349	6.34569	105.93	128.393	120.733	4.11538	up	probable aldo-keto reductase 2 [Spinacia oleracea]	96.512	Pac24G009160	1.98588	2.21691	2.93866	66.0196	69.4508	68.4957	4.99356	up	PREDICTED: probable aldo-keto reductase 2 [Beta vulgaris subsp. vulgaris]
EVM0004182	22.589	19.5748	20.871	54.8341	53.9755	51.742	1.48087	up	zinc finger CCCH domain-containing protein 23-like [Chenopodium quinoa]	97.134	Pac26G001340	28.4918	30.5153	32.1244	60.4114	54.9528	61.0308	1.11837	up	zinc finger CCCH domain-containing protein 23-like [Chenopodium quinoa]
EVM0004188	6.38701	6.67061	5.9247	16.2573	15.1228	16.9837	1.47933	up	PREDICTED: ubiquinol oxidase, mitochondrial [Erythranthe guttata]	91.198	Pac30G000770	3.09004	2.51728	2.99062	10.978	12.1972	9.60415	2.08542	up	Ubiquinol oxidase 2 [Hibiscus syriacus]
EVM0004199	82.7065	83.8545	82.8066	311.635	296.805	295.327	1.99095	up	PREDICTED: polygalacturonase inhibitor 1 [Beta vulgaris subsp. vulgaris]	92.929	Pac10G008130	108.323	114.989	115.204	363.449	356.178	383.011	1.86922	up	PREDICTED: polygalacturonase inhibitor 1 [Beta vulgaris subsp. vulgaris]
EVM0004200	1.13492	1.32358	1.0393	3.44286	3.20091	2.84633	1.56634	up	PREDICTED: glutamate receptor 3.2 [Beta vulgaris subsp. vulgaris]	72.97	Pac30G001010	1.28819	1.30806	1.15486	19.104	19.6185	20.295	4.13172	up	PREDICTED: glutamate receptor 3.2 [Beta vulgaris subsp. vulgaris]
EVM0004207	8.01689	7.0249	6.81405	29.7067	33.0519	31.1034	2.23152	up	UDP-glucuronic acid decarboxylase 2 [Spinacia oleracea]	97.696	Pac35G007540	4.47978	3.51512	3.87629	22.2871	20.1969	23.2888	2.62564	up	UDP-glucuronic acid decarboxylase 2 [Spinacia oleracea]
EVM0004213	0.115629	0.067363	0.421665	1.23191	1.34186	0.767854	2.5118	up	AAA-ATPase At3g50940-like [Chenopodium quinoa]	65.598	Pac07G012000	1.42436	1.59952	1.87525	58.8319	57.6794	61.6205	5.3415	up	PREDICTED: AAA-ATPase At3g50940-like isoform X2 [Beta vulgaris subsp. vulgaris]
EVM0004221	0	0	0.232664	18.9257	21.3909	21.0393	5.10215	up	CASP-like protein 1B1 [Spinacia oleracea]	94.03	Pac08G008650	0	0	0	4.40386	6.1269	4.24078	7.75041	up	PREDICTED: CASP-like protein 1B2 isoform X2 [Beta vulgaris subsp. vulgaris]
EVM0004237	106.446	108.059	107.117	231.452	221.37	238.767	1.23745	up	hypothetical protein CMV_009812 [Castanea mollissima]	100	Pac10G002780	41.6682	50.4553	44.2274	116.522	118.837	115.114	1.52759	up	hypothetical protein CMV_009812 [Castanea mollissima]
EVM0004252	10.5418	10.0842	9.97331	23.0026	21.5629	20.7085	1.22612	up	leucine-rich repeat receptor-like serine/threonine-protein kinase BAM1 [Chenopodium quinoa]	52.132	Pac09G000990	0.543811	0.40863	0.415751	3.09843	2.69245	2.60324	2.75731	up	receptor protein kinase CLAVATA1-like [Chenopodium quinoa]
EVM0004258	67.8886	70.7474	61.4684	152.642	143.544	156.573	1.31022	up	protein RALF-like 33 [Spinacia oleracea]	98.413	Pac06G012670	33.439	34.2354	31.5985	67.4988	75.5363	73.4004	1.28823	up	protein RALF-like 33 [Spinacia oleracea]
EVM0004273	0.324775	0.387883	0.275488	1.21255	1.15301	1.08914	1.90028	up	PREDICTED: probable linoleate 9S-lipoxygenase 5 [Beta vulgaris subsp. vulgaris]	63.011	Pac21G006900	2.72316	2.0803	2.27244	35.6239	36.8442	35.5959	4.08482	up	PREDICTED: probable linoleate 9S-lipoxygenase 5 [Beta vulgaris subsp. vulgaris]
EVM0004281	0.234503	0.105462	0.45463	6.32435	6.20086	6.58652	4.56948	up	hypothetical protein Saspl_038335 [Salvia splendens]	59.259	Pac03G012610	13.3153	13.1254	13.1593	26.027	27.0555	25.0893	1.14177	up	protein RALF-like 33 [Spinacia oleracea]
EVM0004284	6.2749	4.44904	4.60081	13.5251	13.4027	13.2992	1.51948	up	PREDICTED: aspartic proteinase Asp1 isoform X1 [Beta vulgaris subsp. vulgaris]	97.477	Pac03G012550	6.28062	6.73988	5.8839	12.8598	11.9551	10.757	1.07642	up	PREDICTED: aspartic proteinase Asp1 isoform X1 [Beta vulgaris subsp. vulgaris]
EVM0004305	2.01187	1.29923	1.12215	6.69225	6.69781	7.34895	2.333	up	uncharacterized protein LOC110685912 [Chenopodium quinoa]	89.836	Pac02G007730	4.82062	4.10956	4.37102	8.17052	7.49119	8.27549	1.0098	up	uncharacterized protein LOC110685912 [Chenopodium quinoa]
EVM0004329	1.7372	2.10806	2.24773	14.2544	13.6253	13.1197	2.88176	up	hypothetical protein G4B88_018825 [Cannabis sativa]	93.706	Pac09G011010	1.14855	1.55105	1.4822	7.52317	7.1033	7.71948	2.57448	up	PREDICTED: E3 ubiquitin-protein ligase SDIR1 isoform X1 [Beta vulgaris subsp. vulgaris]
EVM0004340	1.11317	0.952491	0.936107	5.12597	6.21868	6.2239	2.64049	up	uncharacterized protein LOC110694168 [Chenopodium quinoa]	89.474	Pac10G001730	1.70665	1.00425	1.81072	4.76801	4.57559	4.8868	1.78894	up	uncharacterized protein LOC110694168 [Chenopodium quinoa]
EVM0004346	7.17834	3.29395	4.72945	109.751	118.517	103.432	4.50748	up	abscisic stress-ripening protein 3-like [Chenopodium quinoa]	98.148	Pac02G005990	0.784901	0.909783	1.55134	22.1414	22.7798	25.8437	4.58477	up	abscisic stress-ripening protein 3-like [Chenopodium quinoa]
EVM0004347	9.26799	8.58578	7.72822	36.0506	33.6203	38.2781	2.20635	up	chlorophyllide a oxygenase, chloroplastic-like [Chenopodium quinoa]	99.062	Pac15G006160	4.14409	4.45277	4.8128	17.886	18.8483	17.2477	2.1703	up	chlorophyllide a oxygenase, chloroplastic-like [Chenopodium quinoa]
EVM0004350	29.0144	26.9061	29.3162	89.036	94.5182	103.9	1.88543	up	unnamed protein product, partial [Vitis vinifera]	95.765	Pac07G000460	25.1297	24.3067	27.4422	167.454	181.092	180.682	2.94829	up	hypothetical protein HYC85_027310 [Camellia sinensis]
EVM0004354	2.19796	1.93311	1.46781	22.3022	24.7236	23.3939	3.7645	up	hypothetical protein SOVF_112220 [Spinacia oleracea]	94.215	Pac02G000280	2.26712	2.98989	3.2281	11.3108	10.9221	10.3934	2.09936	up	uncharacterized protein At4g00950-like [Chenopodium quinoa]
EVM0004355	4.5105	4.95854	5.06795	17.0246	13.5969	13.5763	1.72954	up	ribonuclease 1-like [Spinacia oleracea]	55.983	Pac10G003100	1.57306	1.94008	2.19057	4.08296	2.90637	4.41776	1.1561	up	ribonuclease 1-like isoform X1 [Chenopodium quinoa]
EVM0004366	4.0205	4.05911	4.12381	11.1002	9.31303	10.1174	1.45135	up	PREDICTED: uncharacterized protein LOC104899533 isoform X1 [Beta vulgaris subsp. vulgaris]	74.459	Pac28G005180	2.53744	3.69093	2.42142	7.58224	8.40548	6.36349	1.52785	up	uncharacterized protein LOC110687745 [Chenopodium quinoa]
EVM0004380	0.266557	0.292245	0.161297	20.8261	23.2529	22.1931	6.5596	up	PREDICTED: WAT1-related protein At5g07050 [Beta vulgaris subsp. vulgaris]	95.178	Pac31G009800	0.031615	0	0	7.5448	7.90112	7.39722	8.14899	up	PREDICTED: WAT1-related protein At5g07050 [Beta vulgaris subsp. vulgaris]
EVM0004382	2.38855	3.14162	4.00582	11.505	11.5776	10.6891	1.95226	up	PREDICTED: RING-H2 finger protein ATL33 [Beta vulgaris subsp. vulgaris]	97.059	Pac10G007510	2.06112	2.43604	2.73492	7.36483	7.39322	7.44326	1.77845	up	PREDICTED: RING-H2 finger protein ATL33 [Beta vulgaris subsp. vulgaris]
EVM0004386	1.51955	1.16118	1.23741	3.15954	3.30143	3.38555	1.45323	up	ABC transporter C family member 3-like [Spinacia oleracea]	77.001	Pac30G005520	0.90172	0.838456	0.868129	7.3932	7.29049	6.51809	3.17871	up	ABC transporter C family member 3-like [Chenopodium quinoa]
EVM0004397	14.3497	15.4912	12.9863	45.7759	47.2158	44.0188	1.81007	up	PREDICTED: uncharacterized protein LOC104901433 isoform X1 [Beta vulgaris subsp. vulgaris]	95.016	Pac06G005630	22.0017	20.7503	20.0289	40.2066	37.3553	38.2605	1.04701	up	PREDICTED: uncharacterized protein LOC104901433 isoform X1 [Beta vulgaris subsp. vulgaris]
EVM0004406	1.8697	2.75446	1.6934	5.20332	6.52766	5.83352	1.60261	up	caffeic acid 3-O-methyltransferase-like [Chenopodium quinoa]	94.118	Pac01G016260	5.4414	3.44411	3.97581	9.52283	8.68459	8.7592	1.2226	up	caffeic acid 3-O-methyltransferase-like [Chenopodium quinoa]
EVM0004409	1.25695	1.12617	1.4029	2.64438	2.20578	2.33379	1.05586	up	transcription factor bHLH123-like isoform X2 [Chenopodium quinoa]	89.737	Pac16G002200	0.6025	0.270638	0.408358	2.38314	2.59326	3.02675	2.76183	up	transcription factor bHLH123-like isoform X3 [Chenopodium quinoa]
EVM0004414	64.108	68.0611	59.1616	210.106	231.206	200.38	1.87862	up	PREDICTED: basic blue protein [Beta vulgaris subsp. vulgaris]	90.551	Pac15G006700	24.4739	31.1053	27.2354	57.1863	55.8346	54.8008	1.18501	up	PREDICTED: basic blue protein [Beta vulgaris subsp. vulgaris]
EVM0004415	0.849562	0.872284	0.650122	3.54115	4.42312	4.05448	2.42083	up	CASP-like protein 4B1 [Chenopodium quinoa]	76.214	Pac22G008790	0.455725	0.358985	0.667537	1.75731	2.03923	2.23674	2.11746	up	CASP-like protein 4B1 [Chenopodium quinoa]
EVM0004419	7.594	9.3878	8.58057	17.7571	18.3603	17.8405	1.21201	up	probable E3 ubiquitin-protein ligase LUL3 [Chenopodium quinoa]	96	Pac04G007460	2.99819	3.3066	4.13609	12.9477	10.9746	11.957	1.93914	up	probable E3 ubiquitin-protein ligase LUL3 [Chenopodium quinoa]
EVM0004431	5.86829	6.01325	6.03804	13.6122	15.1844	15.925	1.45042	up	uncharacterized protein LOC110728238 isoform X2 [Chenopodium quinoa]	97.917	Pac03G003290	7.60415	7.01417	7.95111	14.33	15.2442	14.8885	1.14195	up	uncharacterized protein LOC110728238 isoform X2 [Chenopodium quinoa]
EVM0004455	11.5225	10.7711	11.5138	21.0425	21.8635	21.9101	1.0706	up	PREDICTED: 2-oxoglutarate-Fe(II) type oxidoreductase isoform X2 [Beta vulgaris subsp. vulgaris]	74.352	Pac14G009860	3.97151	4.06998	3.80572	7.84744	6.68193	7.32899	1.0423	up	2-oxoglutarate-Fe(II) type oxidoreductase isoform X1 [Spinacia oleracea]
EVM0004456	1.26694	1.40299	1.57192	5.40748	4.74769	5.9302	2.05241	up	protein HOTHEAD-like [Chenopodium quinoa]	98.778	Pac12G011460	3.9614	3.25875	4.34118	11.4042	9.03037	11.5727	1.62606	up	PREDICTED: protein HOTHEAD [Beta vulgaris subsp. vulgaris]
EVM0004462	22.9591	30.1292	24.5714	53.3021	44.3451	53.8223	1.09409	up	uncharacterized protein LOC110714641 [Chenopodium quinoa]	97.17	Pac15G009010	21.6523	16.9204	21.9833	38.9339	38.5107	40.295	1.12147	up	PREDICTED: uncharacterized protein LOC104905306 isoform X1 [Beta vulgaris subsp. vulgaris]
EVM0004463	6.97409	6.68123	7.31663	14.2071	12.2683	12.7186	1.03434	up	PREDICTED: probable inactive receptor kinase At4g23740 [Beta vulgaris subsp. vulgaris]	96.624	Pac01G000730	0.798684	0.921542	1.36174	2.30842	1.88409	2.18674	1.2041	up	PREDICTED: probable inactive receptor kinase At4g23740 [Beta vulgaris subsp. vulgaris]
EVM0004472	2.29095	1.96549	1.82562	5.39156	6.53543	5.5058	1.64401	up	U-box domain-containing protein 9-like [Spinacia oleracea]	97.216	Pac06G012010	1.78521	1.29493	1.18931	5.25909	4.39661	4.67678	1.89425	up	U-box domain-containing protein 9-like [Spinacia oleracea]
EVM0004481	2.54746	2.26038	3.30339	10.0168	10.986	12.5582	2.14393	up	PREDICTED: oleosin 1-like [Nicotiana attenuata]	89.697	Pac16G007070	0.264223	0.631881	0.646946	15.9019	10.9889	13.5655	4.78048	up	PREDICTED: oleosin 1 [Beta vulgaris subsp. vulgaris]
EVM0004485	9.11255	9.21149	11.1447	26.0112	27.1013	24.3072	1.51933	up	protein CHLORORESPIRATORY REDUCTION 7, chloroplastic isoform X3 [Spinacia oleracea]	68.707	Pac12G009210	10.5151	11.1956	8.78291	17.3208	22.2732	18.119	1.07707	up	protein CHLORORESPIRATORY REDUCTION 7, chloroplastic-like [Chenopodium quinoa]
EVM0004491	9.55748	9.64955	8.95982	37.4653	32.0858	36.4393	2.04279	up	PREDICTED: uncharacterized protein LOC104891811 [Beta vulgaris subsp. vulgaris]	97.324	Pac13G000680	7.21758	7.753	8.0152	15.5415	16.6871	16.9067	1.26098	up	PREDICTED: uncharacterized protein LOC104891811 [Beta vulgaris subsp. vulgaris]
EVM0004501	6.71901	7.08313	6.61201	13.2564	12.5922	13.7157	1.08689	up	PREDICTED: protein NUCLEAR FUSION DEFECTIVE 4-like [Beta vulgaris subsp. vulgaris]	56.03	Pac16G008880	3.91163	3.20697	3.94731	7.84831	7.44308	7.23844	1.18678	up	PREDICTED: protein NUCLEAR FUSION DEFECTIVE 4 [Beta vulgaris subsp. vulgaris]
EVM0004507	0.433622	0.564959	0.406669	12.8518	23.4848	16.8203	5.2678	up	hypothetical protein RF2 [Phytolacca acinosa]	96.273	Pac0G002900	0.420786	0.26109	0.474302	0.751346	1.6806	0.870689	1.64251	up	ribulose-1,5-bisphosphate carboxylase/oxygenase large subunit [Phytolacca insularis]
EVM0004547	9.05341	10.7794	9.71944	29.9298	30.5575	32.0076	1.77886	up	hypothetical protein HYC85_020055 [Camellia sinensis]	98.404	Pac15G006650	11.6844	10.703	10.1909	73.3373	76.0432	75.508	2.9484	up	hypothetical protein HYC85_020055 [Camellia sinensis]
EVM0004551	0.515306	0.353285	0.456291	1.49377	1.37114	1.9711	1.9579	up	putative laccase [Sesuvium portulacastrum]	50.96	Pac28G010370	0	0	0	1.83413	2.88531	2.07109	8.07695	up	laccase-3-like [Chenopodium quinoa]
EVM0004566	170.23	164.624	158.505	2464	2564.92	2412.95	4.04774	up	fructose-bisphosphate aldolase 1, chloroplastic [Chenopodium quinoa]	98.492	Pac34G008040	13.1387	12.8241	13.3133	588.923	557.515	591.599	5.62938	up	fructose-bisphosphate aldolase 1, chloroplastic [Chenopodium quinoa]
EVM0004586	28.6011	25.0932	27.1255	55.0132	58.9454	59.0202	1.22885	up	PREDICTED: glutathione S-transferase DHAR2 [Beta vulgaris subsp. vulgaris]	79.812	Pac26G003510	53.3636	50.6677	54.1413	113.404	118.604	120.894	1.32211	up	PREDICTED: glutathione S-transferase DHAR2 [Beta vulgaris subsp. vulgaris]
EVM0004596	7.25622	7.21523	6.69027	29.7032	29.5427	32.5222	2.24719	up	protein trichome birefringence-like 1 [Asparagus officinalis]	90.751	Pac34G002720	1.47416	2.10941	2.31271	8.26639	8.33978	8.51813	2.25222	up	protein trichome birefringence-like 1 [Asparagus officinalis]
EVM0004608	0.236375	0.206729	0.267594	0.725783	0.782368	0.695622	1.7223	up	probable LRR receptor-like serine/threonine-protein kinase At1g74360 [Spinacia oleracea]	97.591	Pac16G007990	0.224969	0.112958	0.092558	0.889972	0.784509	0.960317	2.68676	up	probable LRR receptor-like serine/threonine-protein kinase At1g74360 [Spinacia oleracea]
EVM0004610	7.95388	8.35233	7.84157	34.2161	33.5242	35.3056	2.22548	up	sulfate transporter 3.1-like isoform X1 [Chenopodium quinoa]	99.397	Pac13G009420	3.19448	3.43619	2.87193	27.0986	24.8852	24.8162	3.17316	up	sulfate transporter 3.1-like isoform X1 [Chenopodium quinoa]
EVM0004622	0.123792	0.140196	0.333628	1.53125	1.12606	1.34012	2.82074	up	L-type lectin-domain containing receptor kinase IX.1-like [Chenopodium quinoa]	94.453	Pac21G010940	0.08132	0.179535	0.019592	0.59527	0.697681	0.5206	2.74253	up	L-type lectin-domain containing receptor kinase IX.1-like [Chenopodium quinoa]
EVM0004647	1.84338	1.88073	1.96514	5.3763	5.27981	4.93767	1.58348	up	uncharacterized protein LOC110721739 isoform X1 [Chenopodium quinoa]	65.116	Pac06G003120	0.570336	0	0.28518	20.83	20.9726	23.2831	6.09442	up	uncharacterized protein LOC110698322 [Chenopodium quinoa]
EVM0004656	0.156185	0.037895	0.139139	7.78625	8.20798	7.72595	6.1255	up	PREDICTED: alcohol dehydrogenase 3 [Beta vulgaris subsp. vulgaris]	98.711	Pac35G006440	0.880409	0.821752	1.15246	7.73438	6.44292	8.64819	3.14236	up	PREDICTED: alcohol dehydrogenase 3 [Beta vulgaris subsp. vulgaris]
EVM0004692	0.1604	0.138695	0.096137	38.1632	39.7871	39.2927	8.13469	up	PREDICTED: UDP-glycosyltransferase 73C3 [Beta vulgaris subsp. vulgaris]	96.488	Pac36G001950	0.030841	0	0	1.33506	2.04764	1.11206	6.18415	up	PREDICTED: UDP-glycosyltransferase 73C3 [Beta vulgaris subsp. vulgaris]
EVM0004696	3.92662	3.63857	4.01053	7.95366	8.59084	9.47493	1.29616	up	PREDICTED: F-box protein CPR30 [Beta vulgaris subsp. vulgaris]	93.548	Pac12G013050	3.60365	4.39808	4.5255	14.1428	14.2393	12.9484	1.88458	up	PREDICTED: F-box protein CPR30 [Beta vulgaris subsp. vulgaris]
EVM0004700	1.02741	0.42484	0.821861	2.64765	2.1492	1.93175	1.64393	up	uncharacterized protein LOC8274413 isoform X2 [Ricinus communis]	53.511	Pac27G004200	0.811283	0.74927	0.667691	5.26632	6.64383	5.72593	3.12323	up	protein ACCELERATED CELL DEATH 6-like [Hevea brasiliensis]
EVM0004706	1.35383	1.5826	1.27892	3.96012	3.54212	3.40017	1.49361	up	probable carboxylesterase 15 [Spinacia oleracea]	97.305	Pac07G006420	1.78221	1.24262	1.36839	5.4576	4.61606	6.3619	2.04783	up	PREDICTED: probable carboxylesterase 17 [Beta vulgaris subsp. vulgaris]
EVM0004711	0.928137	0.878027	0.382611	4.07087	3.51378	3.40031	2.42333	up	PREDICTED: RING-H2 finger protein ATL57 [Beta vulgaris subsp. vulgaris]	92.171	Pac30G007280	2.58358	2.497	3.08369	6.87732	5.74867	4.70766	1.24276	up	PREDICTED: RING-H2 finger protein ATL57 [Beta vulgaris subsp. vulgaris]
EVM0004712	0.816996	0.948621	0.825625	1.79602	2.27799	2.51549	1.46736	up	PREDICTED: serine/threonine-protein kinase BRI1-like 2 [Beta vulgaris subsp. vulgaris]	98.652	Pac07G002170	0.17283	0.311858	0.202686	1.05637	1.24977	0.928155	2.37148	up	PREDICTED: serine/threonine-protein kinase BRI1-like 2 [Beta vulgaris subsp. vulgaris]
EVM0004714	4.27872	4.28124	4.69326	23.0876	20.575	20.5658	2.40642	up	uncharacterized protein LOC110687389 [Chenopodium quinoa]	97.482	Pac14G011450	1.13917	0.762952	0.783318	6.50737	8.70764	7.53606	3.16469	up	uncharacterized protein LOC110687389 [Chenopodium quinoa]
EVM0004717	10.7454	9.98669	10.8927	43.7607	40.2073	43.2295	2.13871	up	uncharacterized aarF domain-containing protein kinase At5g05200, chloroplastic-like [Chenopodium quinoa]	95.37	Pac29G005880	4.89456	5.18605	5.10429	12.1823	12.8326	10.577	1.39229	up	uncharacterized aarF domain-containing protein kinase At5g05200, chloroplastic-like [Chenopodium quinoa]
EVM0004719	0.097909	0.189967	0.720827	84.1618	83.047	90.676	7.57537	up	cell wall / vacuolar inhibitor of fructosidase 1-like [Chenopodium quinoa]	94.915	Pac35G003590	0.055097	0.369493	0.261307	2.27828	1.30946	1.41262	2.85093	up	cell wall / vacuolar inhibitor of fructosidase 1-like [Chenopodium quinoa]
EVM0004721	4.02985	4.72229	4.49008	33.4791	36.6439	38.4848	3.16502	up	water channel protein MipI [Mesembryanthemum crystallinum]	100	Pac09G011680	2.69785	1.57656	1.29693	14.0619	11.3715	13.5705	2.9325	up	water channel protein MipI [Mesembryanthemum crystallinum]
EVM0004731	4.18414	3.93188	3.85929	8.73348	8.33222	7.68405	1.17545	up	extensin-3-like isoform X1 [Chenopodium quinoa]	63.377	Pac01G012420	0.777939	0.751268	0.870321	2.19623	1.69941	2.00894	1.42732	up	PREDICTED: extensin isoform X1 [Beta vulgaris subsp. vulgaris]
EVM0004744	1.09477	1.18677	0.910086	2.85718	3.33471	3.96492	1.79033	up	PREDICTED: transcription repressor OFP1 [Beta vulgaris subsp. vulgaris]	94.352	Pac22G009170	0.741945	1.06739	1.26458	3.99879	3.6184	4.02867	2.06878	up	PREDICTED: transcription repressor OFP1 [Beta vulgaris subsp. vulgaris]
EVM0004750	7.03722	7.63573	7.23774	49.5708	44.4323	49.157	2.83858	up	abscisic acid receptor PYL9 [Spinacia oleracea]	98.225	Pac15G011480	3.91933	2.50622	3.32092	20.0683	24.873	23.4341	2.96008	up	abscisic acid receptor PYL9 [Spinacia oleracea]
EVM0004755	9.60165	9.83817	9.025	53.5612	50.8469	47.8677	2.55099	up	mannose/glucose-specific lectin-like [Spinacia oleracea]	93.269	PaciNew3347	2.20334	2.5482	3.63999	139.8	127.764	125.662	5.68766	up	PREDICTED: uncharacterized protein LOC104891724 isoform X1 [Beta vulgaris subsp. vulgaris]
EVM0004771	5.23671	4.92148	3.70942	26.4993	30.6011	32.9665	2.817	up	protein LIGHT-DEPENDENT SHORT HYPOCOTYLS 5-like [Glycine soja]	90.751	Pac09G011900	0.148543	0.339925	0.216013	3.42766	3.85455	2.9554	3.80225	up	PREDICTED: protein LIGHT-DEPENDENT SHORT HYPOCOTYLS 6-like [Vigna angularis]
EVM0004776	1.47301	1.53445	1.44795	4.42502	4.84925	4.45129	1.74483	up	PREDICTED: uncharacterized protein LOC104908683 [Beta vulgaris subsp. vulgaris]	86.653	Pac07G000970	3.74862	4.33352	3.09201	8.35944	7.04537	7.54114	1.19834	up	PREDICTED: uncharacterized protein LOC104908683 [Beta vulgaris subsp. vulgaris]
EVM0004780	8.79792	9.03201	9.30326	17.0348	16.6196	18.363	1.07151	up	PREDICTED: two-component response regulator-like APRR2 isoform X1 [Beta vulgaris subsp. vulgaris]	96.196	Pac05G004030	2.2119	1.55086	1.83004	10.0487	10.037	9.98301	2.5765	up	two-component response regulator-like APRR2 [Chenopodium quinoa]
EVM0004791	42.8321	38.3296	36.5951	82.1834	79.0799	75.8788	1.14248	up	hypothetical protein BVRB_1g007320 [Beta vulgaris subsp. vulgaris]	92.059	Pac02G005890	4.98693	4.13717	5.3132	43.2349	47.6812	40.604	3.34178	up	PREDICTED: cytosolic sulfotransferase 5-like [Beta vulgaris subsp. vulgaris]
EVM0004794	0.028988	0	0.085635	1.54396	2.3702	1.16123	5.12185	up	14 kDa proline-rich protein DC2.15-like [Chenopodium quinoa]	68.939	Pac29G000920	10.068	8.73164	8.32661	37.5024	38.3106	40.5192	2.25191	up	14 kDa proline-rich protein DC2.15-like [Chenopodium quinoa]
EVM0004799	6.0493	7.31477	6.99378	12.546	16.1465	13.3794	1.17962	up	zinc finger protein 439-like [Chenopodium quinoa]	97.368	Pac11G009360	3.85663	3.93948	4.30215	8.5775	8.25624	7.89856	1.19208	up	zinc finger protein 439-like [Chenopodium quinoa]
EVM0004805	0.52577	0.533764	0.849291	4.4611	6.09161	5.69571	3.17558	up	hypothetical protein BVRB_6g132470 [Beta vulgaris subsp. vulgaris]	94.69	Pac19G001560	1.69568	1.83399	1.14118	10.0925	13.2977	14.9238	3.16096	up	hypothetical protein BVRB_6g132470 [Beta vulgaris subsp. vulgaris]
EVM0004820	21.3132	18.2457	17.9898	457.017	495.737	452.96	4.73894	up	PREDICTED: chlorophyll a-b binding protein CP24, chloroplastic [Beta vulgaris subsp. vulgaris]	97.297	Pac20G007730	2.57909	1.97135	3.7443	308.339	308.55	319.131	6.93855	up	PREDICTED: chlorophyll a-b binding protein CP24, chloroplastic [Beta vulgaris subsp. vulgaris]
EVM0004822	0.345871	0.469446	0.502295	2.726	2.70486	3.21226	2.82405	up	disease resistance protein RPM1-like [Spinacia oleracea]	80.384	Pac13G000390	0.218813	0.644435	0.47173	1.06741	1.28771	0.797207	1.38159	up	disease resistance protein RPM1-like isoform X2 [Chenopodium quinoa]
EVM0004831	12.8466	12.6016	13.0366	33.6159	30.5959	30.6888	1.43339	up	PREDICTED: uncharacterized protein LOC104898322 [Beta vulgaris subsp. vulgaris]	96.939	Pac22G008390	2.55558	2.60972	2.12068	10.4371	10.0841	11.6924	2.29185	up	PREDICTED: uncharacterized protein LOC104898322 [Beta vulgaris subsp. vulgaris]
EVM0004851	10.5927	8.3464	8.0961	83.7931	75.6475	74.586	3.2302	up	hypothetical protein BVRB_4g091130 [Beta vulgaris subsp. vulgaris]	93.377	Pac16G000150	3.19725	3.4836	4.45359	55.7934	56.167	53.2024	4.03747	up	hypothetical protein BVRB_4g091130 [Beta vulgaris subsp. vulgaris]
EVM0004854	28.1961	28.6535	30.6967	71.0289	68.6341	69.1714	1.38783	up	glyoxylate/succinic semialdehyde reductase 1-like [Spinacia oleracea]	96.918	Pac13G009170	3.39522	3.01284	3.88331	26.4691	26.4304	27.3549	3.11933	up	glyoxylate/succinic semialdehyde reductase 1-like [Chenopodium quinoa]
EVM0004867	13.4136	12.5504	11.3394	23.1248	23.92	24.4501	1.06981	up	PREDICTED: shaggy-related protein kinase kappa isoform X1 [Beta vulgaris subsp. vulgaris]	98.353	Pac07G003720	0.770093	1.18538	0.834583	3.91112	4.82463	4.32574	2.37874	up	PREDICTED: shaggy-related protein kinase kappa isoform X1 [Beta vulgaris subsp. vulgaris]
EVM0004878	1.08847	1.14366	0.931955	1.72856	2.1041	2.12508	1.03571	up	PREDICTED: uncharacterized protein LOC104898591 [Beta vulgaris subsp. vulgaris]	96.943	Pac36G001960	0.153033	0	0.392083	1.29634	1.59678	1.15314	2.80351	up	hypothetical protein FNV43_RR15683 [Rhamnella rubrinervis]
EVM0004894	5.83299	5.8815	5.21412	12.5324	11.8932	12.5415	1.25857	up	PREDICTED: NAD(H) kinase 1 [Beta vulgaris subsp. vulgaris]	99.237	Pac06G009290	2.58048	2.66441	3.14464	7.54537	6.92904	6.60276	1.49093	up	PREDICTED: NAD(H) kinase 1 [Beta vulgaris subsp. vulgaris]
EVM0004903	1.35007	1.36957	1.46411	4.17988	3.90811	4.49874	1.71547	up	protein DA1-related 2 isoform X3 [Spinacia oleracea]	55.048	Pac07G010450	4.35595	5.26269	4.3354	8.9546	9.50551	8.53537	1.1169	up	protein DA1-related 1 isoform X1 [Spinacia oleracea]
EVM0004912	0.989538	1.15472	1.2193	2.43197	2.30941	2.60597	1.24604	up	hypothetical protein BVRB_9g220690 [Beta vulgaris subsp. vulgaris]	92.424	Pac34G003670	0	0.603324	0.313207	8.43244	11.6693	8.21984	4.46124	up	hypothetical protein BVRB_9g220690 [Beta vulgaris subsp. vulgaris]
EVM0004913	80.0034	77.6163	73.4494	286.322	274.259	277.229	1.9907	up	PREDICTED: ATP synthase delta chain, chloroplastic [Beta vulgaris subsp. vulgaris]	96.787	Pac10G000310	39.0101	30.3731	36.1075	165.032	154.849	164.93	2.36281	up	PREDICTED: ATP synthase delta chain, chloroplastic [Beta vulgaris subsp. vulgaris]
EVM0004920	20.9965	19.0362	22.1254	44.9144	41.8906	40.0048	1.16088	up	GTP-binding protein SAR1A [Ricinus communis]	97.938	Pac05G010490	16.5248	17.1628	16.1898	46.2852	49.6575	46.6705	1.68005	up	PREDICTED: GTP-binding protein SAR1A-like [Tarenaya hassleriana]
EVM0004925	132.698	129.997	131.376	365.597	372.483	346.041	1.59373	up	Fe-superoxide dismutase [Phytolacca acinosa]	96.466	Pac04G005080	79.7787	82.0819	79.6522	575.98	560.59	588.576	3.00133	up	Fe-superoxide dismutase [Phytolacca acinosa]
EVM0004936	0.183477	0.17075	0.117202	3.47844	3.72908	3.8407	4.52389	up	peroxidase 72-like [Chenopodium quinoa]	87.164	Pac19G012730	0.265915	0.224138	0.174534	19.6034	20.6614	18.8569	6.48237	up	peroxidase 72-like [Chenopodium quinoa]
EVM0004940	0.07877	0.076941	0.018854	1.93961	1.58333	2.20732	4.91678	up	aluminum-activated malate transporter 10-like [Chenopodium quinoa]	97.2	Pac15G011830	0	0	0.042045	0.468681	0.856833	0.439928	4.83694	up	aluminum-activated malate transporter 10-like [Chenopodium quinoa]
EVM0004946	27.707	27.7335	27.9131	60.5096	59.1516	60.3227	1.24353	up	PREDICTED: protein THYLAKOID FORMATION1, chloroplastic [Beta vulgaris subsp. vulgaris]	98.639	Pac30G009300	14.0191	12.0949	15.1096	26.8109	27.6189	25.4117	1.11788	up	PREDICTED: protein THYLAKOID FORMATION1, chloroplastic [Beta vulgaris subsp. vulgaris]
EVM0004949	3.57926	3.66456	3.59473	9.55185	8.13875	8.5183	1.40531	up	mechanosensitive ion channel protein 10-like [Chenopodium quinoa]	94.399	Pac05G005040	0.166519	0.118424	0.196773	31.9964	34.5275	30.9977	7.72334	up	mechanosensitive ion channel protein 10-like [Chenopodium quinoa]
EVM0004966	12.4191	11.0512	11.9682	28.6998	26.3261	26.1381	1.32245	up	PREDICTED: uncharacterized protein LOC104890176 [Beta vulgaris subsp. vulgaris]	98.964	Pac03G009450	2.89071	4.48358	3.91562	7.6526	6.97501	6.61501	1.07193	up	PREDICTED: uncharacterized protein LOC104890176 [Beta vulgaris subsp. vulgaris]
EVM0004986	0.034646	0	0.120588	1.41349	1.72161	1.90596	4.53105	up	CEN-like protein 2 [Herrania umbratica]	98.276	Pac35G003190	0	0	0	1.12315	1.43217	1.29747	6.59247	up	CEN-like protein 2 [Syzygium oleosum]
EVM0004992	17.5242	19.5216	17.2876	56.2723	61.2434	59.5616	1.83713	up	ubiquitin-conjugating enzyme E2 4 isoform X2 [Cinnamomum micranthum f. kanehirae]	99.457	Pac15G010650	6.66383	7.25298	5.74351	24.809	31.0976	32.9111	2.33405	up	ubiquitin-conjugating enzyme E2 4 isoform X2 [Cinnamomum micranthum f. kanehirae]
EVM0004998	8.49712	8.46862	8.33468	16.9773	18.7325	18.9884	1.24325	up	protein ABSCISIC ACID-INSENSITIVE 5 [Chenopodium quinoa]	88.47	Pac26G006140	2.48439	2.55072	4.06092	6.5431	6.60917	6.26308	1.25497	up	protein ABSCISIC ACID-INSENSITIVE 5-like [Spinacia oleracea]
EVM0005007	0.063428	0.109411	0.233883	3.1872	3.06131	2.29611	4.36321	up	basic leucine zipper 43-like [Chenopodium quinoa]	95.604	Pac10G004300	0	0	0	3.09571	3.43717	3.32877	7.80482	up	basic leucine zipper 43-like [Chenopodium quinoa]
EVM0005027	0.404561	0.363734	0.281103	1.31404	1.07561	1.36726	1.91054	up	PREDICTED: protein MIZU-KUSSEI 1 [Beta vulgaris subsp. vulgaris]	97.255	Pac13G006200	0.978621	0.673669	0.833852	2.85567	3.9557	3.1822	2.1079	up	PREDICTED: protein MIZU-KUSSEI 1 [Beta vulgaris subsp. vulgaris]
EVM0005029	8.73602	7.754	8.12208	17.6125	19.1649	17.2996	1.26457	up	pre-mRNA cleavage factor Im 25 kDa subunit 1-like [Chenopodium quinoa]	94.196	Pac06G004260	2.21333	2.42538	3.15194	4.102	4.34571	5.53166	1.00138	up	pre-mRNA cleavage factor Im 25 kDa subunit 1-like [Chenopodium quinoa]
EVM0005034	2.93817	3.41002	3.82624	29.0547	29.1406	28.386	3.21667	up	NAC domain protein 6 [Sesuvium portulacastrum]	94.231	Pac13G007350	2.68405	2.50604	2.56774	19.3424	16.9237	19.6064	3.00196	up	NAC domain protein 6 [Sesuvium portulacastrum]
EVM0005044	7.21486	8.50539	6.19773	158.844	139.148	141.425	4.45122	up	universal stress protein PHOS32-like [Chenopodium quinoa]	97.605	Pac16G012050	0	0	0	58.8837	71.2185	61.7779	10.7588	up	universal stress protein PHOS32 [Spinacia oleracea]
EVM0005055	3.96863	5.1252	4.68388	10.9139	10.7977	11.9782	1.42261	up	PREDICTED: uncharacterized protein At3g27210 [Beta vulgaris subsp. vulgaris]	96.099	Pac19G004140	7.3972	7.17565	7.43217	24.555	25.2538	25.5935	1.93434	up	PREDICTED: uncharacterized protein At3g27210 [Beta vulgaris subsp. vulgaris]
EVM0005057	48.872	49.8546	49.1629	805.868	821.974	738.89	4.13326	up	PREDICTED: photosystem I reaction center subunit III, chloroplastic [Beta vulgaris subsp. vulgaris]	96.861	Pac03G005680	17.9058	15.8743	15.9605	762.217	712.222	769.657	5.65322	up	PREDICTED: photosystem I reaction center subunit III, chloroplastic [Beta vulgaris subsp. vulgaris]
EVM0005066	0.766224	1.25291	0.843814	2.34451	3.098	3.37866	1.73945	up	PREDICTED: SNF1-related protein kinase regulatory subunit gamma-like PV42a [Beta vulgaris subsp. vulgaris]	96.995	Pac17G004790	16.0956	16.9012	19.3143	37.9942	35.832	34.1212	1.21104	up	PREDICTED: SNF1-related protein kinase regulatory subunit gamma-like PV42a [Beta vulgaris subsp. vulgaris]
EVM0005071	3.63991	2.34698	2.07782	12.3807	11.3522	11.8376	2.25535	up	PREDICTED: acidic mammalian chitinase [Beta vulgaris subsp. vulgaris]	92.126	Pac18G000110	1.34677	1.11253	0.954656	53.2176	51.0692	54.2749	5.66999	up	PREDICTED: acidic mammalian chitinase [Beta vulgaris subsp. vulgaris]
EVM0005072	4.68511	3.48197	4.33206	27.6828	31.8408	34.031	3.02663	up	PREDICTED: protein LNK4 isoform X1 [Beta vulgaris subsp. vulgaris]	97.199	Pac07G006130	1.66308	1.47898	1.83955	17.3945	19.5067	21.3404	3.68354	up	PREDICTED: protein LNK4 isoform X1 [Beta vulgaris subsp. vulgaris]
EVM0005082	12.2431	13.1878	11.9343	30.7484	29.7705	29.1431	1.39503	up	uncharacterized protein LOC110695914 [Chenopodium quinoa]	95.062	Pac03G013660	1.93796	2.43132	3.5058	6.81061	6.88894	5.9091	1.47183	up	hypothetical protein SOVF_016800 [Spinacia oleracea]
EVM0005088	0.796188	0.647492	0.718793	16.4423	16.4785	15.8437	4.60265	up	PREDICTED: probable pectinesterase 53 [Beta vulgaris subsp. vulgaris]	98.201	Pac13G010500	0.327546	0.203631	0.435403	17.8582	14.7302	17.725	5.7216	up	PREDICTED: probable pectinesterase 53 [Beta vulgaris subsp. vulgaris]
EVM0005089	0	0.018016	0.032892	3.09418	3.07295	3.00949	7.27659	up	PREDICTED: organic cation/carnitine transporter 3 [Beta vulgaris subsp. vulgaris]	58.103	Pac30G009730	2.11048	1.9813	1.7532	4.66541	5.19138	4.35694	1.43799	up	organic cation/carnitine transporter 2-like [Spinacia oleracea]
EVM0005095	12.6035	11.6676	11.7734	27.7428	26.2066	26.1706	1.28394	up	methylsterol monooxygenase 1-2-like [Spinacia oleracea]	97.143	Pac04G002140	4.94718	5.34925	6.73352	10.7619	12.6023	13.0084	1.2541	up	methylsterol monooxygenase 1-2-like [Spinacia oleracea]
EVM0005098	0.792328	0.238202	0.70888	13.3626	14.1138	13.2667	4.5017	up	PREDICTED: uncharacterized protein LOC104884553 [Beta vulgaris subsp. vulgaris]	95.205	Pac02G011590	3.65204	4.09719	3.56152	30.9477	31.1966	32.7582	3.22553	up	PREDICTED: uncharacterized protein LOC104884553 [Beta vulgaris subsp. vulgaris]
EVM0005131	2.79041	2.51958	2.52186	83.5426	83.3465	83.2791	5.11926	up	dirigent protein 23-like [Chenopodium quinoa]	95.853	Pac30G000410	2.7983	3.05193	1.99748	32.9939	29.7902	34.1458	3.76896	up	dirigent protein 23-like [Chenopodium quinoa]
EVM0005145	3.12719	3.82088	3.1379	25.6697	22.4339	23.5251	2.95898	up	potassium channel AKT2/3-like [Chenopodium quinoa]	98.63	Pac07G004160	5.67399	5.5977	5.89314	28.5289	28.5122	26.5486	2.44702	up	potassium channel AKT2/3-like [Chenopodium quinoa]
EVM0005151	3.11429	3.26196	3.45531	8.99259	8.3159	9.02018	1.55306	up	(+)-menthofuran synthase-like [Chenopodium quinoa]	55.378	Pac09G006770	1.68273	1.98751	1.4783	8.10391	7.84671	7.53783	2.34935	up	cytochrome P450 71A26-like isoform X1 [Spinacia oleracea]
EVM0005163	0.628551	0.703096	1.05798	1.55145	1.3283	1.5165	1.00483	up	PREDICTED: uncharacterized protein At3g28850-like [Beta vulgaris subsp. vulgaris]	91.667	Pac01G006900	0.251245	0.201693	0.228708	1.44081	1.57246	1.44285	2.72987	up	PREDICTED: uncharacterized protein At3g28850-like [Beta vulgaris subsp. vulgaris]
EVM0005173	7.86172	7.48008	7.7967	13.5674	14.9996	15.0683	1.0464	up	PREDICTED: uncharacterized protein LOC104900440 isoform X1 [Beta vulgaris subsp. vulgaris]	97.039	Pac35G001660	3.59824	3.11374	3.78277	8.10381	8.2182	7.82642	1.36192	up	PREDICTED: uncharacterized protein LOC104900440 isoform X1 [Beta vulgaris subsp. vulgaris]
EVM0005182	55.8764	50.3744	54.1311	103.349	108.491	98.601	1.0861	up	diacylglycerol O-acyltransferase 3, cytosolic-like [Chenopodium quinoa]	91.599	Pac01G010660	5.8175	5.46596	7.55316	17.6869	18.4075	18.9888	1.71087	up	diacylglycerol O-acyltransferase 3, cytosolic-like [Chenopodium quinoa]
EVM0005187	0.565254	0.490026	0.406277	1.00294	1.16637	0.976026	1.21764	up	LEAF RUST 10 DISEASE-RESISTANCE LOCUS RECEPTOR-LIKE PROTEIN KINASE-like 1.1 isoform X1 [Spinacia oleracea]	71.111	Pac31G005200	0.422079	0.284836	0.215895	2.65312	2.90379	2.51723	3.19771	up	LEAF RUST 10 DISEASE-RESISTANCE LOCUS RECEPTOR-LIKE PROTEIN KINASE-like 1.1 isoform X1 [Spinacia oleracea]
EVM0005196	0.359119	0.416954	0.322917	0.836056	0.792085	0.685879	1.18236	up	phosphatidylinositol 4-kinase gamma 4-like [Chenopodium quinoa]	62.95	Pac01G015700	4.68601	3.64544	4.48592	8.50999	8.1878	7.82488	1.09756	up	phosphatidylinositol 4-kinase gamma 3-like [Chenopodium quinoa]
EVM0005198	5.25167	7.32773	5.90857	31.8434	34.3081	35.3966	2.58621	up	dnaJ homolog subfamily B member 3-like [Chenopodium quinoa]	97.546	Pac06G012280	16.5192	19.2177	17.1456	56.3432	52.334	56.1977	1.80304	up	dnaJ homolog subfamily B member 3-like [Chenopodium quinoa]
EVM0005205	13.5923	11.8818	10.5351	147.63	148.062	137.895	3.71881	up	thioredoxin-like protein CDSP32, chloroplastic [Spinacia oleracea]	97.411	Pac09G000750	0.724583	0.605224	0.470197	55.0295	49.2005	48.7853	6.51441	up	PREDICTED: thioredoxin-like protein CDSP32, chloroplastic [Beta vulgaris subsp. vulgaris]
EVM0005209	2.57331	2.31019	2.7571	1423.86	1422.99	1267.88	9.18582	up	jasmonate-induced protein homolog [Chenopodium quinoa]	92.925	Pac03G009670	0.05354	0	0.050495	50.926	46.5972	48.1756	9.70444	up	jasmonate-induced protein homolog [Chenopodium quinoa]
EVM0005221	2.17715	1.83422	2.04495	84.3043	87.2498	82.6429	5.5055	up	protein NRT1/ PTR FAMILY 6.4-like [Chenopodium quinoa]	96.354	Pac22G003720	1.01974	1.20872	0.987446	35.0518	33.3209	33.955	5.14204	up	protein NRT1/ PTR FAMILY 6.4-like [Chenopodium quinoa]
EVM0005241	1.88945	2.06246	1.92693	20.4318	21.0339	18.5477	3.48203	up	PREDICTED: aspartyl protease family protein At5g10770 [Beta vulgaris subsp. vulgaris]	91.389	Pac29G000170	0.049707	0.0791	0.18315	10.1354	10.093	9.08799	6.54089	up	aspartyl protease family protein At5g10770-like [Spinacia oleracea]
EVM0005283	0.195982	0.058501	0.167855	1.085	1.41374	2.03036	3.41728	up	PREDICTED: high-affinity nitrate transporter 2.1 [Beta vulgaris subsp. vulgaris]	54.071	Pac11G010610	1.43534	1.80572	1.34913	3.46184	2.82149	2.36412	1.06944	up	LOW QUALITY PROTEIN: high affinity nitrate transporter 2.5-like [Chenopodium quinoa]
EVM0005285	4.56925	6.12654	4.899	15.3366	17.066	16.8543	1.7899	up	probable NAD(P)H dehydrogenase (quinone) FQR1-like 1 [Chenopodium quinoa]	94.608	Pac02G014030	2.90096	4.35618	2.57259	9.6923	10.9721	10.0223	1.79984	up	probable NAD(P)H dehydrogenase (quinone) FQR1-like 1 [Chenopodium quinoa]
EVM0005294	0.923122	0.649308	0.645453	2.86614	4.10942	3.99525	2.367	up	PREDICTED: late embryogenesis abundant protein D-34 [Beta vulgaris subsp. vulgaris]	94.574	Pac23G001360	1.84209	0.733946	0.72469	48.9929	43.7472	47.455	5.42598	up	PREDICTED: late embryogenesis abundant protein D-34 [Beta vulgaris subsp. vulgaris]
EVM0005345	6.11137	6.60086	6.11845	14.6237	13.9457	13.8908	1.30497	up	post-GPI attachment to proteins factor 3-like [Chenopodium quinoa]	97.959	Pac05G012440	2.74424	2.2677	2.27929	4.2727	4.77615	4.54472	1.05856	up	post-GPI attachment to proteins factor 3-like [Chenopodium quinoa]
EVM0005354	5.702	4.92358	5.59629	38.1501	36.4121	39.9764	2.94484	up	water channel protein MipI [Mesembryanthemum crystallinum]	98.814	Pac35G000290	0.293408	0.238971	0.269541	25.2357	25.2477	26.2147	6.58106	up	water channel protein MipI [Mesembryanthemum crystallinum]
EVM0005372	4.34834	4.68379	4.01098	10.125	9.78631	9.74513	1.31774	up	E3 ubiquitin-protein ligase MBR2 [Spinacia oleracea]	95.93	Pac22G003270	5.74528	5.12445	5.4749	10.3519	10.2984	11.7813	1.15149	up	E3 ubiquitin-protein ligase RNF12-like [Chenopodium quinoa]
EVM0005395	18.0604	18.9394	14.768	77.6869	87.4717	83.3051	2.39286	up	protein EXORDIUM-like 2 isoform X1 [Chenopodium quinoa]	95.098	Pac30G000880	10.1379	8.85923	9.66982	74.3214	73.0586	77.9312	3.1339	up	protein EXORDIUM-like 2 isoform X1 [Chenopodium quinoa]
EVM0005400	6.03246	6.35932	6.95667	32.1323	34.0243	35.4394	2.5233	up	glucosyltransferase [Phytolacca americana]	95.267	Pac30G001340	1.29469	0.995975	0.898714	10.894	11.8538	10.7146	3.53197	up	glucosyltransferase [Phytolacca americana]
EVM0005415	4.84438	5.9699	5.51664	14.0755	14.9267	16.132	1.59822	up	lysophospholipid acyltransferase LPEAT2 [Spinacia oleracea]	93.982	Pac15G009910	5.62735	5.95922	5.36668	11.5647	12.8561	14.9432	1.37691	up	lysophospholipid acyltransferase LPEAT2 [Spinacia oleracea]
EVM0005422	105.58	109.062	104.806	232.446	223.076	215.897	1.2053	up	50S ribosomal protein L11, chloroplastic-like [Chenopodium quinoa]	97.021	Pac05G000080	46.9055	56.6351	55.0744	102.401	97.0566	107.989	1.12069	up	50S ribosomal protein L11, chloroplastic-like [Chenopodium quinoa]
EVM0005424	312.546	314.727	300.456	2375.52	2599.63	2296.1	3.1035	up	RecName: Full=Ferredoxin-2; AltName: Full=Ferredoxin II [Phytolacca americana]	92.361	Pac03G001590	47.2669	47.73	49.6804	435.907	428.702	461.827	3.36126	up	RecName: Full=Ferredoxin-2; AltName: Full=Ferredoxin II [Phytolacca acinosa]
EVM0005438	0.016163	0	0	12.4567	10.5342	10.4723	9.27832	up	uncharacterized protein LOC110694424 [Chenopodium quinoa]	86.039	Pac11G005500	0.059119	0	0	0.529615	0.462137	0.487897	4.31208	up	uncharacterized protein LOC110699924 [Chenopodium quinoa]
EVM0005443	1.02449	0.696688	0.457329	4.24281	3.98098	4.26015	2.61896	up	hypothetical protein DKX38_020507 [Salix brachista]	93.882	Pac09G003450	2.9714	3.22386	2.6512	6.85047	5.41399	5.85818	1.19114	up	uncharacterized protein At4g06744 [Glycine max]
EVM0005449	2.5202	2.2251	2.1204	33.4629	33.6004	33.575	3.99502	up	3-ketoacyl-CoA synthase 6-like [Chenopodium quinoa]	97.368	Pac12G005010	5.48876	5.00195	4.36687	19.7232	20.9407	20.7559	2.20574	up	3-ketoacyl-CoA synthase 6-like [Chenopodium quinoa]
EVM0005457	1.86573	1.67565	1.32309	20.5053	20.786	20.9826	3.78775	up	PREDICTED: transcription repressor OFP1 [Beta vulgaris subsp. vulgaris]	84.958	Pac26G007120	0.353805	0.533983	0.139191	6.10164	5.97594	6.20449	4.19125	up	PREDICTED: transcription repressor OFP1 [Beta vulgaris subsp. vulgaris]
EVM0005473	0.01316	0	0	1.70262	1.29734	1.2598	6.76967	up	PREDICTED: phosphoinositide phospholipase C 4 [Beta vulgaris subsp. vulgaris]	94.75	Pac28G008780	0.216195	0.278525	0.317647	1.30541	1.47141	1.45041	2.5018	up	PREDICTED: phosphoinositide phospholipase C 4 [Beta vulgaris subsp. vulgaris]
EVM0005479	15.4907	15.7612	16.7579	96.121	104.027	101.802	2.78544	up	ABSCISIC ACID-INSENSITIVE 5-like protein 5 [Beta vulgaris subsp. vulgaris]	93.038	Pac35G009890	10.094	11.121	10.1206	43.2505	44.0337	41.7621	2.20699	up	ABSCISIC ACID-INSENSITIVE 5-like protein 5 [Beta vulgaris subsp. vulgaris]
EVM0005486	2.37771	1.98973	1.68532	7.23627	6.11918	6.81882	1.83431	up	uncharacterized protein LOC112521669 [Cynara cardunculus var. scolymus]	86.061	Pac22G006610	1.51618	2.14919	2.55002	9.11407	8.30142	7.55549	2.14279	up	PREDICTED: uncharacterized protein LOC109228283 [Nicotiana attenuata]
EVM0005490	1.33768	0.909345	1.31843	4.46078	4.93567	4.61107	2.085	up	WD-40 repeat family protein [Beta vulgaris]	91.446	Pac30G003090	1.14533	1.09849	1.14166	5.84332	6.3609	5.59352	2.53541	up	WD-40 repeat family protein [Beta vulgaris]
EVM0005492	2.39339	2.14307	2.08205	4.95764	5.22705	6.46678	1.45534	up	hypothetical protein BVRB_8g199760 [Beta vulgaris subsp. vulgaris]	94.068	Pac02G014390	2.92016	2.91343	2.73489	6.49974	6.25197	6.5773	1.33374	up	hypothetical protein BVRB_8g199760 [Beta vulgaris subsp. vulgaris]
EVM0005496	1.03449	0.973528	0.98282	4.12539	4.68396	5.66022	2.36815	up	MYB transcription factor [Mesembryanthemum crystallinum]	94.752	Pac02G014250	0.229169	0.119135	0.188587	4.65653	4.91821	4.73098	4.72508	up	MYB transcription factor [Mesembryanthemum crystallinum]
EVM0005511	361.261	393.782	356.423	609.007	868.297	587.438	1.0223	up	probable peroxisomal membrane protein PEX13 [Chenopodium quinoa]	100	Pac15G007260	41.9158	39.3428	42.8159	1170.91	1099.68	1127.42	4.93657	up	probable peroxisomal membrane protein PEX13 [Chenopodium quinoa]
EVM0005528	0	0	0	10.639	6.354	7.35849	7.98508	up	PREDICTED: proteinase inhibitor PSI-1.2 [Oryza brachyantha]	94.118	Pac05G011650	6.56868	4.94451	5.66806	52.2664	49.8243	49.0526	3.28075	up	PREDICTED: proteinase inhibitor PSI-1.2 [Oryza brachyantha]
EVM0005536	6.32537	6.75139	5.70791	19.3051	18.5109	18.6802	1.72125	up	vacuolar Na+/H+ antiporter [Mesembryanthemum crystallinum]	92.086	Pac06G013410	8.15231	8.55533	7.83819	20.6454	21.2646	23.5157	1.57756	up	vacuolar Na+/H+ antiporter [Mesembryanthemum crystallinum]
EVM0005552	11.3885	10.0025	11.8878	458.412	479.342	448.977	5.50807	up	uncharacterized protein LOC110722841 [Chenopodium quinoa]	93.966	Pac28G007100	3.23346	3.97429	3.46549	298.61	277.724	300.094	6.51244	up	uncharacterized protein LOC110722841 [Chenopodium quinoa]
EVM0005559	1.68	1.17688	1.52938	26.7874	27.5072	27.6512	4.32905	up	Nodulin MtN21 /EamA-like transporter family protein isoform 1 [Theobroma cacao]	96.379	Pac25G004510	1.12495	1.75807	1.51766	37.8863	37.3218	35.6557	4.8072	up	Nodulin MtN21 /EamA-like transporter family protein isoform 1 [Theobroma cacao]
EVM0005561	2.36749	2.15739	1.6821	6.27236	5.43046	5.89417	1.62595	up	nucleobase-ascorbate transporter 1-like [Chenopodium quinoa]	99.229	Pac33G003230	1.34761	1.15266	1.47352	3.3712	2.86719	3.46039	1.43948	up	nucleobase-ascorbate transporter 1 [Spinacia oleracea]
EVM0005564	0.474904	0.407091	0.323829	12.8631	14.0803	13.3271	5.13169	up	PREDICTED: transcription factor bHLH18-like [Beta vulgaris subsp. vulgaris]	88.254	Pac19G010550	2.43228	1.69645	2.578	24.1814	21.9598	24.7177	3.54695	up	PREDICTED: transcription factor bHLH18-like [Beta vulgaris subsp. vulgaris]
EVM0005568	1.91989	1.67606	2.39925	33.7506	35.898	31.7786	4.19606	up	Aquaporin PIP1-3 like [Actinidia chinensis var. chinensis]	98.239	Pac01G001330	2.26373	1.73793	2.36347	18.5458	16.3851	18.3332	3.21	up	Aquaporin PIP1-3 like [Actinidia chinensis var. chinensis]
EVM0005570	5.11584	4.54314	4.44102	28.0924	26.2014	26.0746	2.63389	up	PREDICTED: protein STAY-GREEN LIKE, chloroplastic [Beta vulgaris subsp. vulgaris]	96.85	Pac02G007800	0.450067	0.353979	0.145671	7.62318	6.24296	5.86061	4.44929	up	protein STAY-GREEN LIKE, chloroplastic-like [Chenopodium quinoa]
EVM0005593	20.2232	20.1626	19.2364	42.9938	45.6031	51.2896	1.36131	up	hypothetical protein BVRB_4g077330 [Beta vulgaris subsp. vulgaris]	93.569	Pac18G010340	9.13337	9.70652	8.07983	20.9079	21.0759	19.8537	1.36135	up	uncharacterized protein LOC110701405 [Chenopodium quinoa]
EVM0005597	6.88799	7.27051	7.00631	14.0218	13.106	13.2852	1.06641	up	putative high-affinity potassium transporter protein [Phytolacca acinosa]	91.388	Pac22G005210	9.88191	10.4186	10.4582	30.9054	31.4819	32.4371	1.7894	up	putative high-affinity potassium transporter protein [Phytolacca acinosa]
EVM0005607	0.252614	0.37758	0.250983	7.96945	7.84313	8.88597	4.90016	up	PREDICTED: glucan endo-1,3-beta-glucosidase [Beta vulgaris subsp. vulgaris]	63.295	Pac18G008080	39.577	37.4148	39.0808	113.628	119.358	101.842	1.69261	up	PREDICTED: glucan endo-1,3-beta-glucosidase [Beta vulgaris subsp. vulgaris]
EVM0005619	0.522869	0.250703	0.409027	11.2723	10.3002	11.5668	4.87563	up	cytochrome P450 71A3-like [Spinacia oleracea]	57.853	Pac09G006770	1.68273	1.98751	1.4783	8.10391	7.84671	7.53783	2.34935	up	cytochrome P450 71A26-like isoform X1 [Spinacia oleracea]
EVM0005630	3.0717	3.70138	3.1793	6.63191	6.59591	7.67744	1.19773	up	autophagy-related protein 18c-like [Spinacia oleracea]	82.587	Pac07G006270	3.03063	3.30718	3.33589	6.50634	7.73809	8.00777	1.3624	up	PREDICTED: autophagy-related protein 18d [Beta vulgaris subsp. vulgaris]
EVM0005635	0.023517	0.034544	0.033748	1.18164	1.36299	1.20667	5.05286	up	protein SRG1-like [Chenopodium quinoa]	93.827	Pac29G005830	2.34499	1.62573	3.02152	60.065	64.6289	59.2382	4.8654	up	protein SRG1-like [Chenopodium quinoa]
EVM0005639	15.8886	14.4314	14.6352	48.557	49.9604	48.0818	1.83686	up	PREDICTED: protein NRT1/ PTR FAMILY 6.3 [Beta vulgaris subsp. vulgaris]	96.97	Pac01G002770	0.932711	0.973792	1.27911	8.88517	6.92747	8.18128	3.06044	up	PREDICTED: protein NRT1/ PTR FAMILY 6.3 [Beta vulgaris subsp. vulgaris]
EVM0005641	3.29985	3.22688	2.90425	6.02797	5.53627	5.99883	1.02669	up	F-box protein SKIP1 isoform X2 [Spinacia oleracea]	84.818	Pac03G003170	3.74935	3.91824	5.03017	12.0185	10.6144	10.3599	1.53809	up	F-box protein SKIP1 isoform X2 [Spinacia oleracea]
EVM0005656	0.074778	0.16294	0.175472	5.79672	7.26278	5.95317	5.54087	up	PREDICTED: peroxidase 9 [Beta vulgaris subsp. vulgaris]	96.491	Pac15G008250	0	0.061556	0	11.609	11.3675	11.6612	8.18595	up	PREDICTED: peroxidase 9 [Beta vulgaris subsp. vulgaris]
EVM0005667	46.8164	45.9611	44.9868	95.0543	87.7516	87.6587	1.10672	up	translation initiation factor IF-2, chloroplastic-like [Chenopodium quinoa]	90.78	Pac28G001870	0.805256	0.73782	1.16934	2.19374	1.76385	2.26019	1.33853	up	PREDICTED: translation initiation factor IF-2, chloroplastic [Beta vulgaris subsp. vulgaris]
EVM0005679	0.209969	0.226918	0.294727	8.71295	8.04571	8.70394	5.18274	up	RING-H2 finger protein ATL80-like [Chenopodium quinoa]	91.489	Pac33G000800	0.073179	0.173588	0	5.81434	5.17331	4.37651	5.50818	up	RING-H2 finger protein ATL80-like [Chenopodium quinoa]
EVM0005698	3.27149	3.28217	3.0257	8.74047	8.91304	8.52908	1.58081	up	protein kinase [Mesembryanthemum crystallinum]	98.062	Pac02G002600	5.07882	4.96716	5.72279	13.9909	16.1197	13.7822	1.6405	up	PREDICTED: serine/threonine-protein kinase SAPK2 [Beta vulgaris subsp. vulgaris]
EVM0005714	41.2621	39.3985	40.6403	96.3348	100.903	102.444	1.43707	up	LIM domain-containing protein WLIM1 [Spinacia oleracea]	69.613	Pac32G007850	4.06313	5.35016	4.93832	13.7266	12.5101	13.3009	1.61731	up	LIM domain-containing protein WLIM1-like [Chenopodium quinoa]
EVM0005737	1.42489	1.26301	1.92004	6.5499	7.82949	6.25412	2.27119	up	PREDICTED: lachrymatory-factor synthase [Beta vulgaris subsp. vulgaris]	95.625	Pac36G006770	0.374407	0.424266	0.931375	2.36906	3.68769	1.86984	2.2937	up	PREDICTED: lachrymatory-factor synthase [Beta vulgaris subsp. vulgaris]
EVM0005743	7.41487	6.00821	7.17232	18.272	17.5432	16.1553	1.46653	up	PREDICTED: chaperone protein ClpB4, mitochondrial [Beta vulgaris subsp. vulgaris]	74.321	Pac0G004630	30.6972	29.1382	30.7056	58.419	55.7375	58.111	1.09322	up	chaperone protein ClpB3, chloroplastic-like [Chenopodium quinoa]
EVM0005754	6.5816	6.46448	5.89837	12.9367	10.8955	13.6896	1.11571	up	protein MEI2-like 5 isoform X2 [Chenopodium quinoa]	83.275	Pac02G011570	18.8962	19.3202	18.5463	34.0013	36.7252	34.3503	1.05354	up	protein MEI2-like 5 isoform X2 [Chenopodium quinoa]
EVM0005757	4.42365	3.75806	4.48534	8.35487	8.85759	9.4674	1.19728	up	uncharacterized protein LOC110693209 [Chenopodium quinoa]	91.096	Pac12G011220	3.62275	3.18474	3.5369	8.91554	9.1372	8.89113	1.53333	up	uncharacterized protein LOC110693209 [Chenopodium quinoa]
EVM0005765	0	0	0	1.66372	2.57799	2.35927	7.4378	up	PREDICTED: transcription factor MYB39 [Beta vulgaris subsp. vulgaris]	75.94	Pac19G005460	1.88323	2.30539	2.13773	5.22404	4.88148	3.81108	1.2892	up	PREDICTED: transcription factor MYB36-like [Beta vulgaris subsp. vulgaris]
EVM0005781	0.461829	0.565621	0.394216	1.64583	1.50014	1.52238	1.84095	up	receptor-like serine/threonine-protein kinase At1g78530 [Spinacia oleracea]	95.787	Pac23G006210	2.58801	2.46479	1.71654	8.55952	10.0778	8.52797	2.15043	up	receptor-like serine/threonine-protein kinase At1g78530 [Spinacia oleracea]
EVM0005793	3.1536	3.16483	2.90638	11.7874	12.505	13.6621	2.16822	up	PREDICTED: dnaJ homolog subfamily B member 4 [Beta vulgaris subsp. vulgaris]	90.407	Pac31G002460	8.89791	10.8257	11.283	22.9965	21.9716	24.3976	1.32609	up	dnaJ homolog subfamily B member 1-like [Chenopodium quinoa]
EVM0005809	0	0	0	2.02768	2.77111	2.16927	7.04519	up	chlorophyll a-b binding protein, chloroplastic [Chenopodium quinoa]	86.194	Pac02G011410	0.58275	0.757113	0.733508	1789.83	1595.5	1773.25	11.4123	up	uncharacterized protein LOC110775461 [Spinacia oleracea]
EVM0005858	9.90566	8.45644	7.59361	35.5743	41.4387	35.9602	2.23904	up	uncharacterized protein LOC110715940 [Chenopodium quinoa]	89.041	Pac06G003720	0.724511	0.976262	1.04805	5.43107	4.91054	5.01211	2.58884	up	uncharacterized protein LOC110715940 [Chenopodium quinoa]
EVM0005867	1.24373	0.922341	0.625241	3.61637	3.83871	2.75466	1.92576	up	ATP synthase CF0 subunit I [Phytolacca acinosa]	99.474	Pac0G001120	0.086325	0.250964	0.666728	2.53407	3.18507	2.27934	3.01714	up	ATP synthase CF0 subunit I [Phytolacca acinosa]
EVM0005871	2.49216	2.76013	3.71686	7.66638	7.37876	6.88721	1.41905	up	PREDICTED: uncharacterized protein LOC104901121 isoform X1 [Beta vulgaris subsp. vulgaris]	72.959	Pac14G010990	2.46902	3.9147	4.23978	20.1343	23.0263	21.3666	2.75866	up	hypothetical protein BVRB_8g187260 [Beta vulgaris subsp. vulgaris]
EVM0005881	48.4184	43.7003	39.9336	911.348	969.995	891.675	4.52285	up	PREDICTED: chlorophyll a-b binding protein CP24, chloroplastic [Beta vulgaris subsp. vulgaris]	99.234	Pac20G007740	3.60383	4.95324	3.64823	269.78	271.876	279.486	6.23883	up	PREDICTED: chlorophyll a-b binding protein CP24, chloroplastic [Beta vulgaris subsp. vulgaris]
EVM0005888	0.219946	0.341835	0.313772	1.25245	1.05973	0.989421	2.02244	up	auxin-responsive protein SAUR50-like [Spinacia oleracea]	85.577	Pac34G008230	0.918603	0.905047	0.799682	4.95319	3.01296	3.30077	2.14925	up	auxin-responsive protein SAUR50-like [Coffea arabica]
EVM0005894	26.5904	26.4736	27.6506	55.992	51.4858	54.376	1.13685	up	circadian clock associated1 [Mesembryanthemum crystallinum]	66.071	Pac14G001520	35.6051	34.7675	34.7297	61.4804	66.7777	68.744	1.07124	up	circadian clock associated1 [Mesembryanthemum crystallinum]
EVM0005905	0	0	0	156.578	161.496	169.075	14.0548	up	hypothetical protein F0562_019736 [Nyssa sinensis]	85.565	Pac27G002500	0	0	0	328.544	342.946	322.083	14.2509	up	hypothetical protein F0562_019736 [Nyssa sinensis]
EVM0005912	0.943845	0.812176	0.748843	9.75822	10.1259	11.1339	3.73233	up	LEAF RUST 10 DISEASE-RESISTANCE LOCUS RECEPTOR-LIKE PROTEIN KINASE-like 1.2 isoform X2 [Chenopodium quinoa]	86.801	Pac24G004470	0.17307	0.173885	0.081952	12.4362	13.8489	13.1536	6.51191	up	LEAF RUST 10 DISEASE-RESISTANCE LOCUS RECEPTOR-LIKE PROTEIN KINASE-like 1.2 isoform X2 [Chenopodium quinoa]
EVM0005916	22.9628	23.2552	24.5722	52.2752	56.0624	56.7176	1.35417	up	hypothetical protein F0562_001094 [Nyssa sinensis]	99.195	Pac17G011230	12.4428	11.045	10.7921	26.4231	27.572	29.4732	1.44676	up	hypothetical protein F0562_001094 [Nyssa sinensis]
EVM0005931	0.034211	0.099479	0.10663	2.48285	1.58954	2.40191	4.54577	up	homeobox-leucine zipper protein ATHB-6-like [Chenopodium quinoa]	59.917	Pac18G005880	0	0	0	3.06343	2.52322	2.8579	7.27683	up	homeobox-leucine zipper protein ATHB-6-like [Chenopodium quinoa]
EVM0005940	6.10654	7.73376	6.28621	63.7129	60.9346	61.3543	3.34101	up	1-aminocyclopropane-1-carboxylate oxidase-like [Chenopodium quinoa]	88.328	Pac14G011670	2.88179	2.34403	3.4905	15.0299	13.1815	15.1018	2.45891	up	1-aminocyclopropane-1-carboxylate oxidase-like [Chenopodium quinoa]
EVM0005951	5.105	8.45493	6.72161	34.3857	33.6826	33.5212	2.4399	up	thiosulfate sulfurtransferase 16, chloroplastic isoform X2 [Spinacia oleracea]	75.773	Pac29G013390	10.3266	8.43003	9.99066	97.4627	90.2063	85.9713	3.40596	up	thiosulfate sulfurtransferase 16, chloroplastic-like [Chenopodium quinoa]
EVM0005980	5.25609	5.82411	6.96523	14.4065	13.4487	16.6993	1.43253	up	early nodulin-like protein 1 [Chenopodium quinoa]	96.33	Pac16G001910	1.00029	1.88319	1.53659	3.15445	3.26253	2.88287	1.22628	up	early nodulin-like protein 1 [Chenopodium quinoa]
EVM0005983	0.125308	0	0.188174	4.92588	4.4802	4.79043	4.69191	up	protein CHUP1, chloroplastic-like [Chenopodium quinoa]	93.716	Pac34G000270	0.068124	0	0.177998	1.89481	1.94599	2.27459	4.48651	up	protein CHUP1, chloroplastic-like [Chenopodium quinoa]
EVM0005986	8.61551	8.47205	9.35243	18.9368	20.0563	21.2461	1.31925	up	PREDICTED: homeobox-leucine zipper protein HAT5 isoform X1 [Beta vulgaris subsp. vulgaris]	58.642	Pac24G002600	3.97473	3.53649	4.12589	27.9166	32.6443	31.6562	3.14039	up	PREDICTED: homeobox-leucine zipper protein HAT5 isoform X1 [Beta vulgaris subsp. vulgaris]
EVM0005991	1.15429	0.418949	1.35713	6.21249	8.57131	8.18845	2.9957	up	PREDICTED: uncharacterized protein At1g15400 [Beta vulgaris subsp. vulgaris]	87.77	Pac33G004140	1.00808	1.11824	0.828978	2.81634	4.89302	3.705	2.04744	up	PREDICTED: uncharacterized protein At1g15400 [Beta vulgaris subsp. vulgaris]
EVM0006007	0.287569	0.192222	0.338187	0.785582	1.44863	1.29416	2.18161	up	MACPF domain-containing protein At1g14780-like [Chenopodium quinoa]	96.417	Pac11G012010	0.362217	0.411402	0.379003	0.914028	1.04516	1.17116	1.55813	up	MACPF domain-containing protein At1g14780-like [Chenopodium quinoa]
EVM0006022	7.86176	7.11502	7.98115	13.9763	13.8172	14.9226	1.02708	up	F-box protein At5g51380-like [Chenopodium quinoa]	83.886	Pac15G009180	7.11759	7.0732	6.81659	13.8912	12.5153	12.7975	1.06371	up	F-box protein At5g51380-like isoform X1 [Chenopodium quinoa]
EVM0006032	0.501547	0.706013	0.399175	1.3699	1.10299	1.39505	1.37699	up	probable receptor-like serine/threonine-protein kinase At5g57670 [Chenopodium quinoa]	96.147	Pac03G002680	0.456969	0.361019	0.296989	0.932233	0.747709	0.961098	1.36895	up	probable receptor-like serine/threonine-protein kinase At5g57670 [Chenopodium quinoa]
EVM0006049	0.117171	0	0.179063	1.96891	2.13716	2.34479	3.82069	up	PREDICTED: serine/threonine-protein kinase BLUS1 [Beta vulgaris subsp. vulgaris]	83.591	Pac04G011360	0.111339	0.062088	0.086475	1.57584	1.84093	1.54271	4.18843	up	PREDICTED: serine/threonine-protein kinase BLUS1 [Beta vulgaris subsp. vulgaris]
EVM0006056	50.8423	54.2935	54.0636	96.123	100.596	98.9571	1.02673	up	universal stress protein PHOS34-like [Spinacia oleracea]	98.193	Pac35G001410	8.73156	7.28694	6.86373	13.5938	14.297	14.0494	1.03461	up	universal stress protein PHOS34-like [Spinacia oleracea]
EVM0006068	55.3081	57.6361	54.4213	152.639	155.005	156.583	1.60501	up	RecName: Full=Malate dehydrogenase [NADP], chloroplastic; AltName: Full=NADP-MDH; Flags: Precursor [Mesembryanthemum crystallinum]	97.941	Pac20G009550	34.0672	29.2507	31.4102	101.019	106.684	105.521	1.88855	up	RecName: Full=Malate dehydrogenase [NADP], chloroplastic; AltName: Full=NADP-MDH; Flags: Precursor [Mesembryanthemum crystallinum]
EVM0006071	3.53713	2.81687	3.14716	8.50399	7.50281	7.17675	1.4126	up	WPP domain-interacting tail-anchored protein 2-like isoform X2 [Spinacia oleracea]	91.413	Pac31G004010	0.757007	0.696113	0.993061	2.09045	2.08653	1.97543	1.48664	up	WPP domain-interacting tail-anchored protein 2-like isoform X2 [Spinacia oleracea]
EVM0006073	1.12367	0.979886	0.73387	2.26733	2.44993	2.05732	1.35868	up	probable serine/threonine-protein kinase irlA [Chenopodium quinoa]	52.419	Pac07G012830	0.097443	0.209961	0.203749	0.606456	0.753675	0.852505	2.1657	up	PREDICTED: uncharacterized protein LOC104894913 [Beta vulgaris subsp. vulgaris]
EVM0006077	0.203706	0.144338	0.158948	0.440181	0.421454	0.352004	1.34214	up	PREDICTED: uncharacterized protein LOC104897620 isoform X1 [Beta vulgaris subsp. vulgaris]	77.358	Pac11G011440	1.12364	1.04545	1.29969	2.33154	2.3483	2.25141	1.15281	up	PREDICTED: uncharacterized protein LOC104897620 isoform X2 [Beta vulgaris subsp. vulgaris]
EVM0006081	17.4438	15.4515	16.8626	31.2467	32.6099	31.6307	1.07203	up	PREDICTED: uncharacterized protein LOC104897290 [Beta vulgaris subsp. vulgaris]	95.169	Pac31G001410	1.62106	2.13268	2.56215	34.0128	35.3553	38.5797	4.24259	up	PREDICTED: uncharacterized protein LOC104897290 [Beta vulgaris subsp. vulgaris]
EVM0006084	48.1414	53.8809	56.3745	121.796	127.335	124.394	1.3711	up	PREDICTED: uncharacterized protein LOC104886611 [Beta vulgaris subsp. vulgaris]	95.808	Pac36G006040	24.1077	25.931	24.6477	56.0261	53.5663	54.6098	1.30087	up	uncharacterized protein LOC110728386 [Chenopodium quinoa]
EVM0006091	4.36274	4.04164	4.57636	11.5581	9.75599	10.319	1.41502	up	PREDICTED: tubby-like F-box protein 3 [Beta vulgaris subsp. vulgaris]	52.778	Pac15G007150	9.79595	10.4839	9.55107	17.7247	18.9664	17.2465	1.01869	up	PREDICTED: tubby-like F-box protein 8 [Beta vulgaris subsp. vulgaris]
EVM0006116	24.1449	24.1	21.7706	46.205	43.9691	41.3222	1.04217	up	PREDICTED: 12-oxophytodienoate reductase 3 [Beta vulgaris subsp. vulgaris]	72.118	Pac20G007420	0.900005	1.1551	0.64618	14.517	13.2707	14.2018	4.08986	up	hypothetical protein SOVF_197980 [Spinacia oleracea]
EVM0006125	2.08609	2.49101	3.13126	7.81199	6.31157	5.50038	1.477	up	hypothetical protein SOVF_151760 [Spinacia oleracea]	96.721	Pac02G015540	2.91963	1.80381	2.49567	5.61806	5.33054	5.22651	1.31708	up	umecyanin-like [Chenopodium quinoa]
EVM0006138	91.0307	84.8309	83.6942	240.832	247.593	237.298	1.61632	up	PREDICTED: small heat shock protein, chloroplastic isoform X2 [Beta vulgaris subsp. vulgaris]	92.523	Pac05G003050	34.0093	34.4409	34.918	198.078	187.775	187.493	2.63613	up	PREDICTED: small heat shock protein, chloroplastic isoform X1 [Beta vulgaris subsp. vulgaris]
EVM0006145	0.057554	0.136273	0.03232	1.86869	2.23476	3.03446	4.71288	up	fluoride export protein 1-like isoform X3 [Chenopodium quinoa]	61.938	Pac15G012540	1.33636	1.25295	1.25251	4.90769	5.05532	5.14643	2.12426	up	PREDICTED: fluoride export protein 1 [Beta vulgaris subsp. vulgaris]
EVM0006151	6.36816	5.98255	5.77227	14.82	12.9025	15.0104	1.36779	up	probable amino acid permease 7 isoform X3 [Vitis riparia]	97.268	Pac13G000050	6.11767	4.7033	5.7945	21.1115	21.8102	20.4851	2.09109	up	probable amino acid permease 7 isoform X1 [Vitis riparia]
EVM0006156	2.5284	2.6019	2.59645	7.8632	7.72217	8.97919	1.79568	up	PREDICTED: transcription factor MYB36-like [Beta vulgaris subsp. vulgaris]	96.782	Pac19G005460	1.88323	2.30539	2.13773	5.22404	4.88148	3.81108	1.2892	up	PREDICTED: transcription factor MYB36-like [Beta vulgaris subsp. vulgaris]
EVM0006163	15.1199	14.9857	17.0499	33.6889	34.8874	32.2726	1.22827	up	protein yippee-like [Chenopodium quinoa]	99.231	Pac12G006270	6.59452	6.68514	7.22375	23.641	26.2878	23.0563	1.98602	up	protein yippee-like [Chenopodium quinoa]
EVM0006188	3.26739	3.70233	3.24245	7.53369	6.32552	7.30295	1.18237	up	probably inactive leucine-rich repeat receptor-like protein kinase At5g48380 [Chenopodium quinoa]	95.292	Pac06G009980	1.88108	2.3937	3.06483	7.28191	7.95872	6.41654	1.7235	up	PREDICTED: probably inactive leucine-rich repeat receptor-like protein kinase At5g48380 [Beta vulgaris subsp. vulgaris]
EVM0006190	37.4227	36.3777	38.8865	89.1692	94.6205	93.8702	1.43372	up	random slug protein 5-like [Chenopodium quinoa]	97.046	Pac16G006840	10.9318	8.429	10.0364	17.4225	17.9828	17.6309	1.01389	up	random slug protein 5-like [Chenopodium quinoa]
EVM0006193	1.01976	1.26177	0.689805	45.327	48.3314	35.4102	5.49946	up	26.5 kDa heat shock protein, mitochondrial-like [Chenopodium quinoa]	88.353	Pac30G005290	1.39929	1.45596	1.35187	49.386	42.8182	49.3798	5.21134	up	26.5 kDa heat shock protein, mitochondrial-like [Chenopodium quinoa]
EVM0006196	0.029968	0	0	2.27582	1.67086	1.60538	6.57714	up	peroxidase 47-like [Chenopodium quinoa]	95.252	Pac20G001840	0	0	0	4.63822	3.44429	3.71956	8.33413	up	peroxidase 47-like [Chenopodium quinoa]
EVM0006199	3.65974	3.00471	2.91747	8.46477	7.74848	7.53892	1.43321	up	E3 ubiquitin-protein ligase RHA1B-like [Chenopodium quinoa]	77.586	Pac04G001080	12.3864	14.1933	12.8034	34.1747	33.9996	30.3203	1.48376	up	E3 ubiquitin-protein ligase RHA1B-like [Chenopodium quinoa]
EVM0006204	10.9459	12.3508	9.59266	104.915	96.2416	93.6044	3.29402	up	peptide methionine sulfoxide reductase B1, chloroplastic-like [Chenopodium quinoa]	96.5	Pac16G004050	8.84366	12.3088	9.3204	51.9531	52.1844	49.9086	2.50144	up	peptide methionine sulfoxide reductase B1, chloroplastic-like [Chenopodium quinoa]
EVM0006228	0.039916	0.039289	0.099929	0.824159	0.825898	0.939294	3.83435	up	protein LIGHT-DEPENDENT SHORT HYPOCOTYLS 4-like [Cicer arietinum]	95.42	Pac16G011870	1.42067	1.1439	2.28802	14.7278	8.28282	10.1117	2.89821	up	protein LIGHT-DEPENDENT SHORT HYPOCOTYLS 4-like [Cicer arietinum]
EVM0006235	4.00589	5.1057	4.87454	28.3238	26.8099	25.3646	2.65447	up	Protein FAM210B [Mucuna pruriens]	87.368	Pac20G005890	31.9692	39.08	38.9027	83.3487	82.8817	78.9817	1.32323	up	Protein FAM210B [Mucuna pruriens]
EVM0006249	0.989274	0.614733	0.519864	8.24747	8.03664	8.52376	3.63049	up	PREDICTED: fatty acid desaturase 4, chloroplastic [Beta vulgaris subsp. vulgaris]	88.852	Pac16G001670	0.514658	0.69682	0.295808	11.5653	11.7685	9.4457	4.55369	up	PREDICTED: fatty acid desaturase 4, chloroplastic [Beta vulgaris subsp. vulgaris]
EVM0006258	0.452048	0.348963	0	2.27166	2.84705	3.92951	2.90226	up	14 kDa proline-rich protein DC2.15-like [Chenopodium quinoa]	95.745	Pac01G002780	1.26648	0.916616	3.68036	8.23751	9.16446	9.04853	2.28237	up	14 kDa proline-rich protein DC2.15-like [Chenopodium quinoa]
EVM0006268	1.08843	0.767629	0.770499	1.86683	1.64111	1.69512	1.10409	up	putative receptor-like protein kinase At5g39000 [Chenopodium quinoa]	77.278	Pac19G010310	0.26113	0.394852	0.439417	5.67213	4.01152	4.59087	3.84436	up	putative receptor-like protein kinase At5g39000 [Chenopodium quinoa]
EVM0006292	0.921744	0.507569	0.475851	3.5497	4.0173	2.7412	2.45359	up	PREDICTED: oleosin 18.2 kDa [Beta vulgaris subsp. vulgaris]	98.246	Pac07G007810	12.8615	11.6798	13.9193	327.141	296.947	333.03	4.79531	up	PREDICTED: oleosin 18.2 kDa [Beta vulgaris subsp. vulgaris]
EVM0006298	25.22	27.2933	26.6055	49.3209	51.7399	48.7437	1.05431	up	PREDICTED: basic blue protein [Beta vulgaris subsp. vulgaris]	94.488	Pac15G006700	24.4739	31.1053	27.2354	57.1863	55.8346	54.8008	1.18501	up	PREDICTED: basic blue protein [Beta vulgaris subsp. vulgaris]
EVM0006306	17.7074	16.6231	15.344	38.7891	41.1058	36.9747	1.36678	up	PREDICTED: BOI-related E3 ubiquitin-protein ligase 1 [Beta vulgaris subsp. vulgaris]	92.818	Pac01G003920	4.09799	5.11029	4.24787	17.6299	16.6476	17.7803	2.11493	up	PREDICTED: BOI-related E3 ubiquitin-protein ligase 1 [Beta vulgaris subsp. vulgaris]
EVM0006324	0.111958	0.042671	0.045102	1.79201	1.87566	1.4747	4.45006	up	hypothetical protein SOVF_162740 [Spinacia oleracea]	92.188	Pac18G010100	0	0.09043	0	4.97058	4.6637	3.28997	6.38105	up	hypothetical protein SOVF_162740 [Spinacia oleracea]
EVM0006335	0.239169	0.284695	0.297436	2.52821	2.25054	1.99611	3.06655	up	hypothetical protein DVH24_029514 [Malus domestica]	55.96	Pac20G007370	63.8711	64.8875	70.8145	229.397	219.568	215.426	1.90093	up	hypothetical protein DVH24_029514 [Malus domestica]
EVM0006353	4.46877	5.40923	5.46137	17.6469	19.3286	19.5778	2.01399	up	PREDICTED: ubiquinol oxidase 2, mitochondrial-like [Beta vulgaris subsp. vulgaris]	93.838	Pac04G004750	2.25161	2.79907	1.54963	7.7662	7.5987	7.28988	1.9217	up	PREDICTED: ubiquinol oxidase 2, mitochondrial-like [Beta vulgaris subsp. vulgaris]
EVM0006354	4.64014	5.23811	5.79419	127.038	148.068	122.309	4.79494	up	RecName: Full=Thioredoxin F-type, chloroplastic; Short=Trx-F; Flags: Precursor [Mesembryanthemum crystallinum]	96.354	Pac18G008970	0.507854	0.23929	0.113076	26.4988	26.7691	26.1938	6.51414	up	RecName: Full=Thioredoxin F-type, chloroplastic; Short=Trx-F; Flags: Precursor [Mesembryanthemum crystallinum]
EVM0006357	0.21954	0.223413	0.309893	0.754185	1.23903	1.03092	2.06512	up	intracellular protein transport protein USO1-like [Chenopodium quinoa]	90.947	Pac11G002990	0.102541	0	0	1.94132	1.42692	1.22555	4.72696	up	intracellular protein transport protein USO1-like [Chenopodium quinoa]
EVM0006360	13.072	14.442	14.544	37.9845	36.8042	35.0881	1.51911	up	PREDICTED: uncharacterized endoplasmic reticulum membrane protein C16E8.02 [Beta vulgaris subsp. vulgaris]	58.602	Pac07G001420	5.06137	5.62011	5.67059	10.5387	10.2509	10.9867	1.12182	up	hypothetical protein ES332_A07G075400v1 [Gossypium tomentosum]
EVM0006370	47.1308	48.0092	50.2879	88.9187	91.9483	96.5454	1.06458	up	hypothetical protein CQW23_27623 [Capsicum baccatum]	96.403	Pac17G010480	27.7094	35.8347	29.1533	311.806	306.78	288.813	3.45512	up	major latex protein homolog [Mesembryanthemum crystallinum]
EVM0006374	0.276737	0.540715	0.110693	4.35488	5.60617	3.88388	3.931	up	auxin-responsive protein SAUR72-like [Chenopodium quinoa]	84.733	Pac06G003560	0	0	0	6.46095	6.39826	4.97413	7.3726	up	auxin-responsive protein SAUR72-like [Chenopodium quinoa]
EVM0006376	0.548205	0.672658	0.657354	1.87111	2.09372	1.7816	1.71982	up	protein MKS1-like [Chenopodium quinoa]	90.8	Pac08G006730	0.321014	0.352842	0	2.33162	3.08387	2.10344	3.46243	up	nuclear speckle RNA-binding protein B-like [Spinacia oleracea]
EVM0006383	2.32558	2.65603	1.68816	9.56721	12.9103	9.48321	2.38183	up	PREDICTED: putative glycosyltransferase 7 [Beta vulgaris subsp. vulgaris]	90.661	Pac19G013360	1.30062	1.20552	1.04645	7.87689	6.65156	7.6435	2.78384	up	PREDICTED: putative glycosyltransferase 7 [Beta vulgaris subsp. vulgaris]
EVM0006405	5.82068	5.17584	4.64613	17.1195	15.4311	14.5962	1.71667	up	PREDICTED: increased DNA methylation 2 [Beta vulgaris subsp. vulgaris]	97.906	Pac03G012950	1.98737	2.84684	2.15276	8.82173	8.22321	8.76229	2.04797	up	PREDICTED: increased DNA methylation 2 [Beta vulgaris subsp. vulgaris]
EVM0006411	12.7065	12.1583	10.5033	31.4732	31.4215	31.4629	1.54571	up	uncharacterized protein LOC110792509 [Spinacia oleracea]	97.545	Pac03G012100	3.76588	3.45888	4.40342	7.67244	8.25944	8.80032	1.24922	up	uncharacterized protein LOC110792509 [Spinacia oleracea]
EVM0006418	138.777	139.303	141.21	1054.88	1147.03	1090.37	3.10587	up	PREDICTED: glutathione S-transferase U7 [Beta vulgaris subsp. vulgaris]	88.739	Pac19G005840	13.4365	13.466	17.8857	94.5228	91.3195	91.4582	2.79411	up	PREDICTED: glutathione S-transferase U7 [Beta vulgaris subsp. vulgaris]
EVM0006428	0.475105	0.494621	0.274816	2.88667	3.02943	2.88183	2.91181	up	PREDICTED: cysteine-rich repeat secretory protein 11 [Beta vulgaris subsp. vulgaris]	97.643	Pac09G005390	0.652066	0.376159	0.379917	1.71266	1.93593	1.37743	1.95109	up	PREDICTED: cysteine-rich repeat secretory protein 11 [Beta vulgaris subsp. vulgaris]
EVM0006430	3.03751	2.39277	2.96173	10.2321	8.99691	9.8077	1.9166	up	PREDICTED: ankyrin repeat-containing protein At5g02620 [Beta vulgaris subsp. vulgaris]	76.326	Pac28G010190	0.465031	0.493941	0.547928	1.8242	1.5013	1.70847	1.85254	up	ankyrin repeat-containing protein At5g02620-like [Durio zibethinus]
EVM0006432	5.96655	6.70638	6.76016	31.4531	31.5576	33.0611	2.43639	up	3-ketoacyl-CoA synthase 11-like [Spinacia oleracea]	94.197	Pac22G008940	2.20523	2.8738	2.05363	12.5995	13.9061	14.4301	2.68027	up	3-ketoacyl-CoA synthase 11-like [Spinacia oleracea]
EVM0006439	0.213103	0.278502	0.618874	17.1084	19.276	14.4073	5.46311	up	PREDICTED: pathogenesis-related protein PR-1 [Beta vulgaris subsp. vulgaris]	93.194	Pac03G002630	3.29208	2.63789	3.11747	11.9136	11.9263	11.6752	2.11735	up	PREDICTED: pathogenesis-related protein PR-1 [Beta vulgaris subsp. vulgaris]
EVM0006456	2.61998	3.05639	2.41528	6.52735	6.85552	6.07311	1.39262	up	squamosa promoter binding protein [Sesuvium portulacastrum]	96.947	Pac11G011870	0.825077	0.77308	0.42258	3.61444	2.82812	2.85101	2.31524	up	squamosa promoter binding protein [Sesuvium portulacastrum]
EVM0006457	0.079082	0	0	1.51121	1.8197	1.73072	4.6475	up	hypothetical protein F0562_021724 [Nyssa sinensis]	60.48	Pac25G007850	0	0	0	1.99821	1.50413	1.59697	7.45881	up	cytochrome P450 CYP82D47-like [Durio zibethinus]
EVM0006460	0	0	0	0.941152	1.17885	1.15787	6.73004	up	Germin [Macleaya cordata]	62.069	Pac16G009380	0	0	0	1.35958	1.4945	1.22671	6.71511	up	germin-like protein [Chenopodium quinoa]
EVM0006463	1.40366	0.71812	0.776733	5.00723	5.15897	4.95932	2.48454	up	PREDICTED: 1-aminocyclopropane-1-carboxylate synthase [Beta vulgaris subsp. vulgaris]	89.234	Pac05G001340	1.38693	1.73972	2.24614	5.36286	3.7643	4.41742	1.49166	up	PREDICTED: 1-aminocyclopropane-1-carboxylate synthase [Beta vulgaris subsp. vulgaris]
EVM0006475	5.12452	5.66896	5.12235	20.378	20.8122	20.8322	2.09365	up	PREDICTED: 7-ethoxycoumarin O-deethylase-like [Beta vulgaris subsp. vulgaris]	88.016	Pac21G001930	1.01578	1.26299	0.832002	4.11944	3.06595	3.56782	1.93257	up	PREDICTED: 7-ethoxycoumarin O-deethylase-like [Beta vulgaris subsp. vulgaris]
EVM0006478	0.194872	0.110114	0.083391	2.09233	3.73568	2.24806	4.32136	up	Photosystem II D2 protein [Arachis hypogaea]	97.99	Pac24G002410	0.03219	0.350999	0.175016	1.0921	0.612467	0.793848	2.22684	up	photosystem II CP43 chlorophyll apoprotein [Phytolacca acinosa]
EVM0006480	0.141277	0.042905	0.414257	11.9737	12.0472	12.7109	5.60779	up	PREDICTED: non-specific lipid-transfer protein-like protein At5g64080 isoform X1 [Beta vulgaris subsp. vulgaris]	76.415	Pac05G007800	0	0	0	5.02113	4.31209	3.97893	8.28366	up	PREDICTED: non-specific lipid-transfer protein-like protein At5g64080 isoform X1 [Beta vulgaris subsp. vulgaris]
EVM0006481	0.936317	0.699025	0.365439	3.09788	3.17493	3.22498	2.31419	up	transcription factor BEE 3-like [Chenopodium quinoa]	91.76	Pac23G005590	0.373765	0	0.052468	3.8813	4.53961	3.25393	4.10787	up	transcription factor BEE 3-like [Chenopodium quinoa]
EVM0006491	36.6778	35.2725	36.6065	646.492	697.182	625.429	4.31312	up	22.7 kDa class IV heat shock protein-like [Chenopodium quinoa]	95.722	Pac19G003320	49.6639	49.143	48.8	1083.95	963.848	1029.07	4.54587	up	22.7 kDa class IV heat shock protein-like [Chenopodium quinoa]
EVM0006503	12.1924	11.4828	11.0943	30.4505	31.269	33.57	1.5851	up	uncharacterized protein LOC110789864 [Spinacia oleracea]	92.857	Pac32G006660	5.79698	5.09688	5.33187	14.7866	15.2853	14.0307	1.60003	up	uncharacterized protein LOC110789864 [Spinacia oleracea]
EVM0006508	27.7333	25.326	25.1136	57.7996	62.7068	52.6512	1.28016	up	signal recognition particle 43 kDa protein, chloroplastic [Spinacia oleracea]	93.478	Pac07G000770	2.03059	1.87013	1.64881	12.9719	12.5443	11.7033	2.89237	up	signal recognition particle 43 kDa protein, chloroplastic [Spinacia oleracea]
EVM0006516	5.78618	4.98526	5.41542	9.78778	10.1537	9.89215	1.01291	up	PREDICTED: phosphoinositide phospholipase C 6 [Beta vulgaris subsp. vulgaris]	97.607	Pac07G007520	2.0847	2.11397	2.06884	10.9367	12.4294	11.3298	2.62961	up	PREDICTED: phosphoinositide phospholipase C 6 [Beta vulgaris subsp. vulgaris]
EVM0006520	2.66506	3.25729	2.94443	9.60493	10.6637	10.6669	1.93565	up	probable sulfate transporter 4.2 [Spinacia oleracea]	99.144	Pac22G004740	2.4746	1.82487	2.08108	6.38235	7.01789	7.23977	1.84762	up	PREDICTED: probable sulfate transporter 4.2 [Beta vulgaris subsp. vulgaris]
EVM0006523	3.49241	3.70058	3.2942	6.9951	6.02254	6.81229	1.04958	up	Acyl-activating enzyme 1, peroxisomal like [Actinidia chinensis var. chinensis]	73.002	Pac09G000440	1.47882	1.73681	1.68688	5.29979	5.31763	5.06544	1.83854	up	PREDICTED: probable acyl-activating enzyme 1, peroxisomal [Beta vulgaris subsp. vulgaris]
EVM0006530	5.46178	5.3335	6.53899	11.8239	11.5475	13.4941	1.21811	up	formimidoyltransferase-cyclodeaminase-like [Chenopodium quinoa]	93.274	Pac06G007010	2.39195	2.52488	2.43678	8.89551	8.19938	8.58205	1.96041	up	formimidoyltransferase-cyclodeaminase-like [Chenopodium quinoa]
EVM0006531	0.57674	0.088452	0.275649	4.81738	4.89194	3.72641	3.67242	up	endoglucanase 11-like [Nicotiana tomentosiformis]	98.052	Pac07G003670	2.91386	2.54873	2.22106	7.67326	7.01262	7.59426	1.69028	up	PREDICTED: endoglucanase 11 [Beta vulgaris subsp. vulgaris]
EVM0006554	9.81786	9.0159	9.63919	29.3142	31.0404	28.9738	1.78127	up	PREDICTED: benzyl alcohol O-benzoyltransferase [Beta vulgaris subsp. vulgaris]	95	Pac30G008650	9.63095	8.34087	8.301	53.1877	51.7122	48.0398	2.70214	up	PREDICTED: benzyl alcohol O-benzoyltransferase [Beta vulgaris subsp. vulgaris]
EVM0006574	30.4791	30.4914	28.9811	201.103	200.793	176.027	2.81584	up	jasmonate-induced protein homolog [Spinacia oleracea]	85.629	Pac04G011220	1.98717	3.65282	2.35884	343.778	325.098	295.552	7.04234	up	jasmonate-induced protein homolog [Spinacia oleracea]
EVM0006575	2.60139	2.52215	2.7899	7.44291	5.95339	7.73355	1.53783	up	PREDICTED: F-box protein CPR30 [Beta vulgaris subsp. vulgaris]	84.553	Pac05G013270	0.904059	0.920505	0.672204	1.21638	1.78313	1.9789	1.13755	up	F-box/kelch-repeat protein At3g06240-like isoform X1 [Chenopodium quinoa]
EVM0006577	3.67781	3.16628	3.34521	22.3703	21.6342	21.0854	2.79329	up	chorismate mutase 2-like isoform X1 [Spinacia oleracea]	93.333	Pac25G001360	2.48703	4.15503	4.18972	18.8964	16.5888	18.8985	2.49049	up	chorismate mutase 2-like [Chenopodium quinoa]
EVM0006605	0.067014	0	0	0.998769	0.681478	0.828213	4.84833	up	cyclo-DOPA 5-O-glucosyltransferase [Bougainvillea spectabilis]	93.196	Pac13G002930	0.463999	0.49901	0.649364	1.06365	1.29866	1.32712	1.32861	up	cyclo-DOPA 5-O-glucosyltransferase [Bougainvillea spectabilis]
EVM0006635	10.1219	8.36069	9.03724	47.4293	50.5503	50.7938	2.5612	up	PREDICTED: probable plastid-lipid-associated protein 12, chloroplastic [Beta vulgaris subsp. vulgaris]	94.458	Pac20G000200	0.568395	1.07736	0.954567	15.9063	17.9154	17.6743	4.45761	up	PREDICTED: probable plastid-lipid-associated protein 12, chloroplastic [Beta vulgaris subsp. vulgaris]
EVM0006651	11.2242	11.7919	10.5262	109.606	112.554	104.187	3.41408	up	PREDICTED: universal stress protein PHOS34 [Beta vulgaris subsp. vulgaris]	94.194	Pac35G007670	0.899934	0.640922	1.23128	17.4563	13.7648	14.108	4.14321	up	universal stress protein PHOS34-like [Chenopodium quinoa]
EVM0006656	0.135956	0.248606	0.1051	1.3407	1.41117	1.42722	3.13722	up	PREDICTED: probable sulfate transporter 3.4 [Beta vulgaris subsp. vulgaris]	97.277	Pac30G005840	0.05573	0.091357	0.037258	1.37786	0.936283	0.815572	4.0438	up	PREDICTED: probable sulfate transporter 3.4 [Beta vulgaris subsp. vulgaris]
EVM0006657	4.4834	3.74011	3.4933	7.6768	7.86428	8.4336	1.15485	up	uncharacterized protein LOC110705959 [Chenopodium quinoa]	85.638	Pac13G000720	9.49564	11.5663	10.8714	25.8969	23.0717	23.8431	1.35526	up	uncharacterized protein LOC110723609 [Chenopodium quinoa]
EVM0006671	7.3703	7.39107	7.21617	20.3909	19.6879	20.1175	1.58388	up	uncharacterized protein LOC110711188 isoform X2 [Chenopodium quinoa]	95.714	Pac10G000430	5.2804	4.7628	5.10981	10.8607	11.5775	11.3429	1.31147	up	uncharacterized protein LOC110711188 isoform X2 [Chenopodium quinoa]
EVM0006679	0.055762	0.071313	0.094044	0.902072	0.864825	0.925718	3.56103	up	PREDICTED: uncharacterized protein LOC104896312 isoform X1 [Beta vulgaris subsp. vulgaris]	95.103	Pac31G004220	0.032006	0.034758	0.115923	2.03133	1.93276	2.34407	4.9338	up	uncharacterized protein LOC110804114 [Spinacia oleracea]
EVM0006681	1.41165	1.47394	1.20311	5.34774	3.91189	4.79246	1.90469	up	PREDICTED: receptor-like protein kinase HSL1 [Beta vulgaris subsp. vulgaris]	92.395	Pac27G009330	0	0	0	0.864432	0.930008	0.721104	7.00483	up	PREDICTED: receptor-like protein kinase HSL1 [Beta vulgaris subsp. vulgaris]
EVM0006689	1.13959	1.29923	1.08288	2.36749	2.55684	2.67607	1.24027	up	PREDICTED: receptor-like protein kinase HERK 1 [Beta vulgaris subsp. vulgaris]	73.888	Pac24G007760	0.15161	0.197133	0.384399	0.644225	0.794372	0.902204	1.76613	up	PREDICTED: receptor-like protein kinase HERK 1 [Beta vulgaris subsp. vulgaris]
EVM0006705	0.712582	0.482911	0.675551	9.42552	9.72199	10.2965	4.05656	up	caffeoylshikimate esterase-like [Chenopodium quinoa]	94.985	Pac09G004710	17.2239	16.4423	19.2409	39.592	37.9191	36.3068	1.26922	up	caffeoylshikimate esterase-like [Chenopodium quinoa]
EVM0006709	1.89114	2.38578	1.98373	9.61365	9.49316	11.3764	2.41302	up	probable pectate lyase 8 [Chenopodium quinoa]	91.232	Pac11G003210	0.921282	1.10711	0.670371	3.18478	2.22216	2.52405	1.70654	up	probable pectate lyase 8 [Chenopodium quinoa]
EVM0006710	0.189642	0.204773	0.116143	0.503361	0.63856	0.533774	1.76591	up	PREDICTED: ABC transporter G family member 11 [Beta vulgaris subsp. vulgaris]	96.462	Pac19G014680	0.165237	0.193399	0.115412	3.16473	3.59891	3.06203	4.42014	up	ABC transporter G family member 11-like isoform X1 [Chenopodium quinoa]
EVM0006723	22.5924	22.4165	22.6673	59.8317	59.0962	60.4995	1.53887	up	PREDICTED: zinc finger protein CONSTANS-LIKE 7 isoform X1 [Beta vulgaris subsp. vulgaris]	75.874	Pac01G015630	9.88258	9.58574	12.1992	25.1194	24.7506	26.266	1.43023	up	PREDICTED: zinc finger protein CONSTANS-LIKE 7 isoform X1 [Beta vulgaris subsp. vulgaris]
EVM0006731	45.0158	42.0191	47.3416	82.3187	84.204	85.9088	1.04247	up	PREDICTED: serine/threonine-protein phosphatase 1 regulatory subunit 10 [Beta vulgaris subsp. vulgaris]	96.053	Pac03G000450	16.9437	15.2659	15.8787	54.5417	55.9891	56.5996	1.9604	up	Ricin B lectin domain [Macleaya cordata]
EVM0006760	4.78916	3.80058	4.64964	39.8535	32.6404	38.2698	3.18751	up	acyltransferase-like protein At1g54570, chloroplastic [Spinacia oleracea]	94.203	Pac20G011340	0.956535	0.666273	1.10901	8.28515	7.60894	8.59447	3.30375	up	acyltransferase-like protein At1g54570, chloroplastic [Spinacia oleracea]
EVM0006768	0.187849	0.439812	0.256975	4.31143	6.51896	6.80927	4.3151	up	hypothetical protein CUMW_006070 [Citrus unshiu]	94.167	Pac22G007980	0	0.100998	0.069457	2.89635	3.84414	1.88627	5.04544	up	uncharacterized protein LOC18038156 [Citrus clementina]
EVM0006794	4.69712	4.76133	4.10862	15.2192	14.3313	13.6487	1.79741	up	uncharacterized membrane protein DDB_G0293934-like [Spinacia oleracea]	89.552	Pac14G012030	1.19276	1.36879	1.51442	3.67127	4.1754	2.9216	1.54776	up	uncharacterized membrane protein DDB_G0293934-like [Spinacia oleracea]
EVM0006804	1.54467	1.60927	1.43131	26.1399	23.444	32.3538	4.24468	up	bidirectional sugar transporter SWEET17 [Dianthus spiculifolius]	96.203	Pac11G004310	0.062476	0	0	14.5787	15.6961	14.571	8.36787	up	bidirectional sugar transporter SWEET17-like [Spinacia oleracea]
EVM0006810	1.93314	1.32806	1.97724	3.95895	3.84126	4.20528	1.31987	up	phospholipase D delta-like [Chenopodium quinoa]	97.16	Pac35G011060	3.51849	3.60938	4.13773	6.88293	7.08469	7.00461	1.06171	up	phospholipase D delta-like [Chenopodium quinoa]
EVM0006814	0	0	0	159.34	151.254	153.964	13.4937	up	carbonic anhydrase, chloroplastic [Chenopodium quinoa]	97.337	Pac22G005450	0	0	0	1.35214	2.12986	1.38585	7.12646	up	carbonic anhydrase, chloroplastic [Chenopodium quinoa]
EVM0006826	143.936	139.205	142.765	788.775	805.03	749.818	2.59351	up	PREDICTED: protochlorophyllide reductase, chloroplastic [Beta vulgaris subsp. vulgaris]	98.759	Pac13G002600	76.9803	77.6577	79.5171	728.294	688.023	730.173	3.36156	up	PREDICTED: protochlorophyllide reductase, chloroplastic [Beta vulgaris subsp. vulgaris]
EVM0006830	1.06117	1.32051	0.734693	9.63949	9.45986	11.3857	3.40972	up	CBL-interacting serine/threonine-protein kinase 14-like [Spinacia oleracea]	92.906	Pac36G000570	0	0.170759	0.198202	4.67783	5.8	5.48512	4.88477	up	CBL-interacting serine/threonine-protein kinase 14-like [Spinacia oleracea]
EVM0006832	20.6263	20.6332	22.1123	48.377	44.7818	45.4114	1.26155	up	BTB/POZ domain-containing protein At3g05675-like [Spinacia oleracea]	97.556	Pac30G002710	8.0729	7.96834	7.19494	21.2591	20.4084	23.1502	1.64149	up	PREDICTED: BTB/POZ domain-containing protein At3g05675-like [Beta vulgaris subsp. vulgaris]
EVM0006853	2.13052	3.21299	1.88629	9.25539	8.63709	9.02122	2.02464	up	PREDICTED: WUSCHEL-related homeobox 8 [Beta vulgaris subsp. vulgaris]	96.656	Pac25G000400	2.01512	1.38354	1.83619	6.47494	5.82891	4.94553	1.86906	up	PREDICTED: WUSCHEL-related homeobox 8 [Beta vulgaris subsp. vulgaris]
EVM0006856	0.266121	0.353361	0.298458	2.22949	1.97856	2.20801	2.89908	up	gibberellin 2-oxidase 7 [Sesuvium portulacastrum]	78.977	Pac08G012380	0.059721	0	0.421949	1.90575	2.08098	1.81077	3.06956	up	gibberellin 2-oxidase 7 [Sesuvium portulacastrum]
EVM0006866	0.335811	0.297092	0.202735	0.945651	0.80228	1.27355	1.92653	up	PREDICTED: beta-glucosidase 40 isoform X1 [Beta vulgaris subsp. vulgaris]	73.938	Pac31G003670	0	0.023651	0	1.93636	2.03988	1.79576	6.8331	up	PREDICTED: beta-glucosidase 40 isoform X1 [Beta vulgaris subsp. vulgaris]
EVM0006883	12.1295	12.8345	9.99807	31.9952	34.5643	35.5217	1.67308	up	chaperone protein dnaJ 20, chloroplastic-like [Chenopodium quinoa]	96.97	Pac11G000200	0.754809	1.45381	0.158112	6.44492	6.44151	4.6744	2.82074	up	hypothetical protein F0562_035225 [Nyssa sinensis]
EVM0006889	7.13996	6.73495	6.58021	12.6136	12.8596	12.9971	1.04283	up	protein NLP7-like [Spinacia oleracea]	96.032	Pac04G000230	2.97374	3.91526	3.67682	11.1659	9.90518	11.6677	1.79649	up	protein NLP7-like [Spinacia oleracea]
EVM0006896	48.2015	49.742	51.8784	218.5	219.244	202.035	2.2279	up	ATP synthase subunit b', chloroplastic [Spinacia oleracea]	96.413	Pac21G010740	18.7488	17.8192	21.0039	130.326	121.224	128.485	2.8842	up	ATP synthase subunit b', chloroplastic [Spinacia oleracea]
EVM0006915	1.61434	1.32021	1.00746	5.062	5.03887	4.50649	1.99868	up	PREDICTED: uncharacterized protein LOC104889017 [Beta vulgaris subsp. vulgaris]	90.588	Pac21G008020	1.01957	1.85942	1.91131	3.60596	4.05817	3.76491	1.39299	up	uncharacterized protein LOC110785400 [Spinacia oleracea]
EVM0006930	0.191887	0.114602	0.205627	1.30707	1.7025	1.36475	3.15484	up	PREDICTED: trihelix transcription factor GT-3b [Beta vulgaris subsp. vulgaris]	89.695	Pac05G005730	0.090285	0	0	4.61609	3.894	4.51526	6.77638	up	PREDICTED: trihelix transcription factor GT-3b [Beta vulgaris subsp. vulgaris]
EVM0006931	2.35545	1.63828	1.8643	28.2001	24.1595	24.8146	3.83646	up	uncharacterized protein LOC110718996 [Chenopodium quinoa]	90.351	Pac17G001860	0	0	0	2.56163	3.34124	2.3867	7.96526	up	uncharacterized protein LOC110718996 [Chenopodium quinoa]
EVM0006933	2.19642	1.66375	1.95514	5.89419	5.07726	6.04666	1.66839	up	PREDICTED: homeobox protein cut [Beta vulgaris subsp. vulgaris]	82.709	Pac03G011920	2.22412	0.719396	1.52901	8.60267	8.46952	8.19805	2.60721	up	PREDICTED: homeobox protein cut [Beta vulgaris subsp. vulgaris]
EVM0006943	6.82061	7.45983	8.62794	21.7156	19.2864	24.2315	1.63988	up	PREDICTED: vesicle-associated protein 1-3 [Beta vulgaris subsp. vulgaris]	61.719	Pac06G013400	15.6401	14.5176	17.228	30.8781	30.2692	31.0444	1.12428	up	PREDICTED: vesicle-associated protein 2-2 [Beta vulgaris subsp. vulgaris]
EVM0006961	5.30133	4.48261	4.72227	12.3246	10.6779	11.0466	1.36019	up	PREDICTED: WRKY transcription factor 1 [Beta vulgaris subsp. vulgaris]	50.413	Pac23G009180	7.60544	7.47568	6.17378	22.4269	22.3739	24.2452	1.86048	up	WRKY DNA-binding protein 25 [Sesuvium portulacastrum]
EVM0006975	5.02513	4.96313	4.49896	15.0662	15.7549	13.0786	1.72995	up	uncharacterized protein C594.04c-like [Chenopodium quinoa]	96.33	Pac15G012380	3.34175	3.63059	4.84803	11.2236	10.7582	10.6076	1.6232	up	uncharacterized protein C594.04c-like [Chenopodium quinoa]
EVM0006993	5.47881	4.38689	4.64707	15.3985	13.9545	15.5761	1.7576	up	ankyrin repeat-containing protein BDA1-like [Chenopodium quinoa]	96.172	Pac01G003640	0.064527	0.067831	0.101833	0.964658	1.14362	1.20297	3.74344	up	PREDICTED: ankyrin-2 [Beta vulgaris subsp. vulgaris]
EVM0007006	2.86355	3.24071	2.12287	10.4205	9.74082	8.75621	1.93658	up	hypothetical protein SOVF_202200 [Spinacia oleracea]	97.188	Pac09G011720	3.09754	1.76553	2.48999	16.7023	14.106	16.2425	2.82059	up	hypothetical protein SOVF_202200 [Spinacia oleracea]
EVM0007009	37.7188	35.9157	34.9149	103.879	93.6224	101.558	1.59142	up	wound-induced protein 1 [Spinacia oleracea]	88.288	Pac19G007560	20.1285	23.8914	19.9601	59.5998	61.0282	68.8261	1.72929	up	wound-induced protein WI12 [Mesembryanthemum crystallinum]
EVM0007011	3.44176	2.75923	2.84922	8.80092	9.46872	9.27551	1.72992	up	protein MIZU-KUSSEI 1-like [Chenopodium quinoa]	82.724	Pac11G002070	0.268041	0.92261	0.654618	3.1763	2.02505	1.7851	2.00774	up	protein MIZU-KUSSEI 1-like [Chenopodium quinoa]
EVM0007013	16.4938	15.6337	16.2008	47.255	45.9917	46.9981	1.66906	up	aldehyde dehydrogenase family 3 member H1-like isoform X1 [Spinacia oleracea]	97.959	Pac06G011480	0.718647	1.59943	0.804372	34.9466	33.9509	32.3282	5.09243	up	aldehyde dehydrogenase family 3 member H1-like isoform X1 [Spinacia oleracea]
EVM0007023	16.3875	15.3578	15.0602	31.8868	31.1339	31.5142	1.14602	up	PREDICTED: auxin-responsive protein IAA2 [Beta vulgaris subsp. vulgaris]	97.006	Pac30G006520	3.24919	4.38461	4.72087	11.2164	12.6755	12.8714	1.73589	up	PREDICTED: auxin-responsive protein IAA2 [Beta vulgaris subsp. vulgaris]
EVM0007027	831.511	766.987	745.536	1479.59	1639.34	1433.57	1.09187	up	PREDICTED: nodulin-related protein 1-like [Beta vulgaris subsp. vulgaris]	89.865	Pac11G008480	665.807	677.142	712.099	1419.91	1289.29	1382.05	1.15939	up	PREDICTED: nodulin-related protein 1-like [Beta vulgaris subsp. vulgaris]
EVM0007037	3.73905	4.39654	4.26629	21.2535	20.9836	20.2671	2.46556	up	acyl-CoA--sterol O-acyltransferase 1-like [Spinacia oleracea]	92.473	Pac08G013210	8.77061	9.09205	10.0739	17.2966	18.4562	20.0735	1.1625	up	acyl-CoA--sterol O-acyltransferase 1-like [Spinacia oleracea]
EVM0007039	170.659	167.565	170.307	367.739	364.724	349.18	1.22258	up	PREDICTED: cytochrome P450 72A15 [Beta vulgaris subsp. vulgaris]	97.5	Pac16G004120	161.488	165.848	165.844	330.072	334.832	322.754	1.16758	up	PREDICTED: cytochrome P450 72A15 [Beta vulgaris subsp. vulgaris]
EVM0007049	0.480063	0.325796	0.438791	2.9966	2.96372	3.06798	2.90644	up	protein PHYTOCHROME KINASE SUBSTRATE 1-like [Chenopodium quinoa]	92.747	Pac10G002870	1.82193	0.713461	0.952411	9.60096	9.93722	10.5155	3.19407	up	protein PHYTOCHROME KINASE SUBSTRATE 1-like [Chenopodium quinoa]
EVM0007054	0.048866	0	0	1.47802	1.42657	1.88397	5.9457	up	PREDICTED: omega-hydroxypalmitate O-feruloyl transferase [Beta vulgaris subsp. vulgaris]	76.211	Pac07G002520	0.23828	0	0.366927	5.49582	4.37794	4.5874	3.99923	up	omega-hydroxypalmitate O-feruloyl transferase-like [Chenopodium quinoa]
EVM0007058	2.43175	2.00821	2.49275	8.96712	9.54885	10.7065	2.19896	up	PREDICTED: uncharacterized protein LOC104894701 [Beta vulgaris subsp. vulgaris]	97.746	Pac15G006640	2.05072	1.20603	1.71877	5.27961	6.56126	6.00909	1.98222	up	PREDICTED: uncharacterized protein LOC104894701 [Beta vulgaris subsp. vulgaris]
EVM0007066	0.261858	0.236668	0.317635	3.74059	3.48229	4.05527	3.88975	up	PREDICTED: glycosyltransferase family 92 protein At1g27200 [Beta vulgaris subsp. vulgaris]	92.164	Pac24G002210	0.115453	0.101535	0.19207	1.00747	0.862201	0.648291	2.68426	up	PREDICTED: glycosyltransferase family 92 protein At1g27200 [Beta vulgaris subsp. vulgaris]
EVM0007081	34.006	34.0699	26.566	211.015	220.681	208.754	2.88839	up	PREDICTED: uncharacterized protein LOC104899914 [Beta vulgaris subsp. vulgaris]	96.759	Pac35G002250	0.190045	0	0.140978	84.6482	80.3616	84.0192	9.15572	up	uncharacterized protein LOC110688217 [Chenopodium quinoa]
EVM0007084	1.16808	1.24247	0.673244	3.56239	2.93782	3.17944	1.74896	up	PREDICTED: uncharacterized protein LOC104884774 [Beta vulgaris subsp. vulgaris]	89.568	Pac28G000500	1.00266	1.35577	1.87064	3.4882	3.7146	3.39611	1.48188	up	PREDICTED: uncharacterized protein LOC104884774 [Beta vulgaris subsp. vulgaris]
EVM0007091	6.31115	5.97498	5.32864	9.71759	10.2997	12.6108	1.01692	up	PREDICTED: probable carboxylesterase 18 [Beta vulgaris subsp. vulgaris]	93.787	Pac03G012320	1.21758	1.59682	1.488	3.06902	2.745	2.99	1.17766	up	PREDICTED: probable carboxylesterase 18 [Beta vulgaris subsp. vulgaris]
EVM0007094	6.2018	5.88779	5.23126	17.3785	15.0532	15.8529	1.60883	up	PREDICTED: uncharacterized protein LOC104891653 [Beta vulgaris subsp. vulgaris]	96.798	Pac16G001680	6.03477	6.6817	5.96268	19.8379	18.6715	19.9437	1.80826	up	PREDICTED: uncharacterized protein LOC104891653 [Beta vulgaris subsp. vulgaris]
EVM0007107	0.189446	0.112015	0.072319	0.7343	1.16977	0.996901	2.91428	up	aspartyl protease family protein 1-like [Spinacia oleracea]	56.195	Pac19G011940	3.0789	2.41767	2.93366	5.72106	5.15813	5.27532	1.09871	up	PREDICTED: aspartyl protease family protein 1 [Beta vulgaris subsp. vulgaris]
EVM0007116	128.3	120.443	110.273	366.072	364.533	350.228	1.72222	up	PREDICTED: uncharacterized protein LOC104898612 [Beta vulgaris subsp. vulgaris]	96	Pac15G005300	35.6381	40.7587	37.9799	96.4534	87.9297	98.3109	1.47074	up	PREDICTED: uncharacterized protein LOC104898612 [Beta vulgaris subsp. vulgaris]
EVM0007122	0.037785	0.196947	0.08834	44.5192	44.5472	42.1117	8.66116	up	homeobox-leucine zipper protein ATHB-12-like [Chenopodium quinoa]	94.515	Pac01G016040	0.283074	0.25751	0.243428	27.4158	26.5614	26.45	6.70995	up	homeobox-leucine zipper protein ATHB-12-like [Chenopodium quinoa]
EVM0007124	11.0252	10.6154	8.67638	27.0637	24.8021	22.3069	1.42167	up	PREDICTED: F-box/kelch-repeat protein At1g80440 [Beta vulgaris subsp. vulgaris]	93.956	Pac17G005290	12.9984	13.1669	14.2687	127.883	116.475	126.4	3.35951	up	PREDICTED: F-box/kelch-repeat protein At1g80440 [Beta vulgaris subsp. vulgaris]
EVM0007138	2.24564	1.76788	1.19037	6.29306	6.95282	5.98406	1.99806	up	transcription repressor OFP7-like [Chenopodium quinoa]	86.217	Pac12G004030	0.452695	0.167192	0	11.0783	10.1704	12.0058	5.00763	up	transcription repressor OFP7-like [Chenopodium quinoa]
EVM0007153	1.0857	1.51829	1.04312	6.71234	6.34546	7.03322	2.5822	up	uncharacterized protein LOC110726404 [Chenopodium quinoa]	92.57	Pac32G006820	0.612709	0.151645	0.314186	2.60153	4.22879	3.61319	3.31089	up	uncharacterized protein LOC110726404 [Chenopodium quinoa]
EVM0007158	0.659225	0.295695	0.908959	4.49814	4.56079	4.30966	2.85069	up	PREDICTED: protein GLUTAMINE DUMPER 3 [Beta vulgaris subsp. vulgaris]	54.264	Pac29G000130	0	0.319206	0.062112	2.16078	1.24968	1.31399	3.18118	up	PREDICTED: protein GLUTAMINE DUMPER 3 [Beta vulgaris subsp. vulgaris]
EVM0007170	4.90479	4.70384	4.29756	10.8119	9.24303	11.0691	1.29146	up	PREDICTED: protein indeterminate-domain 2 [Beta vulgaris subsp. vulgaris]	97.51	Pac12G003990	2.12073	2.61743	2.40268	9.23419	8.4935	8.96838	2.06491	up	PREDICTED: protein indeterminate-domain 2 [Beta vulgaris subsp. vulgaris]
EVM0007175	4.67456	4.71983	4.84004	30.4861	28.7331	31.1278	2.7956	up	prolycopene isomerase, chloroplastic-like [Chenopodium quinoa]	96.29	Pac22G000810	7.99389	8.66241	8.30726	34.9403	35.0454	34.6922	2.2323	up	prolycopene isomerase, chloroplastic-like [Chenopodium quinoa]
EVM0007182	3.27254	2.52302	2.56724	4.93054	5.07524	5.37418	1.00079	up	probable lipid phosphate phosphatase beta [Spinacia oleracea]	93.143	Pac05G002870	1.82236	1.40944	1.62658	4.46658	3.57588	3.71563	1.42276	up	probable lipid phosphate phosphatase beta [Spinacia oleracea]
EVM0007194	26.7476	27.9292	26.9904	87.6183	86.8933	83.8239	1.79486	up	4-hydroxy-3-methylbut-2-enyl diphosphate reductase, chloroplastic-like [Chenopodium quinoa]	98.298	Pac17G002540	16.1355	15.8666	16.7305	46.9042	44.7447	47.8645	1.68165	up	4-hydroxy-3-methylbut-2-enyl diphosphate reductase, chloroplastic-like [Chenopodium quinoa]
EVM0007199	33.2356	33.426	34.9554	110.14	116.226	109.44	1.85768	up	PREDICTED: protochlorophyllide reductase, chloroplastic [Beta vulgaris subsp. vulgaris]	89.055	Pac13G002600	76.9803	77.6577	79.5171	728.294	688.023	730.173	3.36156	up	PREDICTED: protochlorophyllide reductase, chloroplastic [Beta vulgaris subsp. vulgaris]
EVM0007226	15.3559	16.2774	15.4497	45.5688	42.5051	45.1159	1.63289	up	cyclin-D3-1 [Spinacia oleracea]	91.367	Pac30G001380	6.8558	7.05208	8.19754	14.3373	14.3177	13.234	1.08554	up	cyclin-D3-1 [Spinacia oleracea]
EVM0007230	10.6897	10.2891	9.95737	413.692	391.395	393.962	5.40574	up	PREDICTED: sedoheptulose-1,7-bisphosphatase, chloroplastic [Beta vulgaris subsp. vulgaris]	97.964	Pac07G007930	13.7675	12.6848	11.2216	93.6611	91.6634	96.2631	3.06155	up	PREDICTED: sedoheptulose-1,7-bisphosphatase, chloroplastic [Beta vulgaris subsp. vulgaris]
EVM0007241	14.3185	14.0522	13.0253	40.5474	39.8876	40.8608	1.68151	up	ADP-ribosylation factor 1-like [Spinacia oleracea]	96.646	Pac17G001360	3.37001	5.85353	4.22999	10.1055	9.76897	10.8882	1.35528	up	ADP-ribosylation factor 1-like [Spinacia oleracea]
EVM0007249	2.76691	2.13319	2.90865	10.4971	10.2377	9.87178	2.09761	up	putative Phenylalanine ammonia-lyase [Tripterygium wilfordii]	94.413	Pac34G000710	0.205058	0.158803	0.206028	4.05278	3.50602	4.15901	4.42362	up	putative Phenylalanine ammonia-lyase [Tripterygium wilfordii]
EVM0007251	4.08094	3.69244	3.50227	19.5369	16.1849	19.0257	2.39608	up	transcription factor bHLH147-like [Spinacia oleracea]	95.154	Pac01G012020	4.19979	4.58603	2.84808	26.8525	31.107	34.5719	3.14166	up	transcription factor bHLH147-like [Spinacia oleracea]
EVM0007264	108.811	104.886	97.9376	555.909	607.877	556.196	2.59745	up	plasma membrane intrinsic protein [Dianthus caryophyllus]	98.947	Pac07G007800	103.724	106	116.122	445.888	426.207	436.474	2.1717	up	plasma membrane intrinsic protein [Dianthus caryophyllus]
EVM0007265	4.66128	5.09315	4.86753	9.14102	9.76891	8.8426	1.05868	up	PREDICTED: probable inactive receptor kinase At2g26730 [Beta vulgaris subsp. vulgaris]	96.662	Pac06G001280	5.62968	5.29818	5.38229	10.9739	10.3499	11.298	1.16268	up	probable inactive receptor kinase At2g26730 [Spinacia oleracea]
EVM0007276	4.78406	4.35434	4.51677	16.7241	16.3695	14.9917	1.94699	up	PREDICTED: protein SMAX1-LIKE 6 [Beta vulgaris subsp. vulgaris]	96.026	Pac35G002030	2.60818	2.75288	2.76505	11.5462	11.3759	10.9255	2.22151	up	hypothetical protein SOVF_097720 [Spinacia oleracea]
EVM0007311	0.340581	0.157313	0.307806	3.03359	2.8665	3.12405	3.53085	up	transcription factor FER-LIKE IRON DEFICIENCY-INDUCED TRANSCRIPTION FACTOR-like [Chenopodium quinoa]	88.579	Pac33G008830	2.04973	1.50297	1.92237	3.32525	2.91401	4.14223	1.07769	up	PREDICTED: transcription factor FER-LIKE IRON DEFICIENCY-INDUCED TRANSCRIPTION FACTOR [Beta vulgaris subsp. vulgaris]
EVM0007330	17.491	17.345	16.8697	39.3453	39.1836	41.7411	1.35014	up	protein DETOXIFICATION 42-like [Chenopodium quinoa]	96.731	Pac03G009220	7.7816	8.31561	7.59776	16.2752	14.2552	14.0511	1.07642	up	protein DETOXIFICATION 42-like [Chenopodium quinoa]
EVM0007331	0.323957	0.413445	0.165408	21.094	22.8297	23.0642	6.2501	up	PREDICTED: putative MO25-like protein At5g47540 [Beta vulgaris subsp. vulgaris]	96.763	Pac16G000920	0.301467	0	0.211918	1.46467	1.39549	1.2308	2.71287	up	PREDICTED: putative MO25-like protein At5g47540 [Beta vulgaris subsp. vulgaris]
EVM0007352	26.6353	25.9304	24.6654	161.159	152.519	159.761	2.74727	up	amino acid permease 6-like [Chenopodium quinoa]	96.128	Pac35G010050	5.27995	6.64275	6.82562	33.6843	31.9614	38.1556	2.63299	up	amino acid permease 6-like [Chenopodium quinoa]
EVM0007355	2.61455	2.74723	2.87334	19.8291	19.7311	20.687	2.99991	up	PREDICTED: gibberellin receptor GID1B [Beta vulgaris subsp. vulgaris]	97.695	Pac27G007450	0.516039	0.1088	0.432524	13.3823	14.0624	12.0256	5.25463	up	PREDICTED: gibberellin receptor GID1B [Beta vulgaris subsp. vulgaris]
EVM0007363	1.18903	1.06851	0.646606	5.54142	5.07209	4.42666	2.48094	up	hypothetical protein SOVF_200910 [Spinacia oleracea]	95.062	Pac35G007340	0.492838	0.331503	0.600603	9.57561	8.0736	8.65264	4.33633	up	hypothetical protein SOVF_200910 [Spinacia oleracea]
EVM0007365	34.8234	36.0966	35.3431	87.2535	86.7634	89.6068	1.44398	up	1,4-alpha-glucan-branching enzyme 1, chloroplastic/amyloplastic-like [Chenopodium quinoa]	91.844	Pac27G010300	12.9013	11.8192	10.8395	23.0976	25.0109	23.6603	1.17579	up	1,4-alpha-glucan-branching enzyme 1, chloroplastic/amyloplastic-like [Chenopodium quinoa]
EVM0007369	0.434496	0.327148	0.176604	12.9386	14.1514	14.9332	5.52186	up	heavy metal-associated isoprenylated plant protein 36-like isoform X1 [Spinacia oleracea]	83.421	Pac35G007850	0.844635	0.969589	0.912865	9.51064	9.74822	8.56423	3.48671	up	heavy metal-associated isoprenylated plant protein 36-like isoform X1 [Spinacia oleracea]
EVM0007382	2.97765	2.70494	2.8694	11.2847	10.447	9.30871	1.98585	up	cytokinin dehydrogenase 7-like [Chenopodium quinoa]	90.613	Pac25G002690	0.606381	0.263152	0.450596	3.32661	2.86106	3.2271	2.92302	up	cytokinin dehydrogenase 7-like [Chenopodium quinoa]
EVM0007383	108.392	105.96	103.174	1174.61	1158.47	1138.57	3.58362	up	PREDICTED: oxygen-evolving enhancer protein 1, chloroplastic [Beta vulgaris subsp. vulgaris]	99.396	Pac19G007540	23.9563	24.0891	23.0421	476.36	446.646	474.002	4.46061	up	PREDICTED: oxygen-evolving enhancer protein 1, chloroplastic [Beta vulgaris subsp. vulgaris]
EVM0007393	31.073	29.5733	29.316	63.8878	66.8651	66.0545	1.26154	up	ras-related protein RABB1c isoform X2 [Chenopodium quinoa]	100	Pac17G011310	31.0123	37.3083	32.0646	60.7382	60.3952	61.5996	1.02966	up	ras-related protein RABB1c isoform X2 [Chenopodium quinoa]
EVM0007401	4.84169	3.61201	4.14472	81.0537	79.9202	75.3106	4.34727	up	hypothetical protein SOVF_181030 [Spinacia oleracea]	92.697	PaciNew9927	0	0.159502	0.151001	2.6885	3.04703	2.08981	4.6598	up	jasmonate-induced protein homolog [Chenopodium quinoa]
EVM0007409	3.52974	3.65537	3.13693	144.248	154.043	150.679	5.56636	up	dormancy-associated protein homolog 3-like isoform X3 [Chenopodium quinoa]	86.131	Pac20G001200	80.5683	91.6076	90.7892	343.401	312.1	331.123	2.07371	up	dormancy-associated protein homolog 3-like isoform X2 [Chenopodium quinoa]
EVM0007414	0.293162	0.94436	0.882875	2.76332	2.92764	2.93296	2.11389	up	hypothetical protein BVRB_4g094960 [Beta vulgaris subsp. vulgaris]	96.571	Pac06G005420	0.660372	0.603941	0.782969	2.23143	1.07062	1.8095	1.4116	up	hypothetical protein BVRB_4g094960 [Beta vulgaris subsp. vulgaris]
EVM0007415	8.91053	7.55097	8.73706	61.8226	58.8639	57.7337	2.9535	up	PREDICTED: endoglucanase 17 [Beta vulgaris subsp. vulgaris]	99.025	Pac35G007320	2.50704	3.82688	2.95019	204.128	203.865	209.364	6.19196	up	PREDICTED: endoglucanase 17 [Beta vulgaris subsp. vulgaris]
EVM0007425	35.1228	35.1981	36.1415	257.181	237.169	236.007	2.91091	up	glycerate dehydrogenase [Carica papaya]	98.708	Pac17G000180	12.5015	14.4215	14.2999	82.22	76.9738	80.7068	2.70683	up	glycerate dehydrogenase [Carica papaya]
EVM0007431	0.138672	0.155252	0.039243	22.4901	22.1512	21.3298	7.56223	up	PREDICTED: transcription factor PIF7 [Beta vulgaris subsp. vulgaris]	94.191	Pac16G007920	0.121717	0.177441	0	3.72147	4.87404	4.53125	4.88731	up	PREDICTED: transcription factor PIF7 [Beta vulgaris subsp. vulgaris]
EVM0007442	8.10427	6.02335	7.81341	34.3288	42.7049	37.5595	2.50228	up	PREDICTED: chaperone protein dnaJ 8, chloroplastic [Beta vulgaris subsp. vulgaris]	98.529	Pac15G013410	5.59087	6.74028	6.08919	34.7128	32.4916	34.1656	2.61801	up	PREDICTED: chaperone protein dnaJ 8, chloroplastic [Beta vulgaris subsp. vulgaris]
EVM0007445	2.69079	2.72101	2.37478	4.48587	5.71568	5.63784	1.15111	up	zinc finger protein ZAT10-like [Spinacia oleracea]	91.02	Pac03G005240	0.396185	0.324276	0.531059	8.53916	7.98615	8.76779	4.38846	up	PREDICTED: zinc finger protein ZAT10 [Beta vulgaris subsp. vulgaris]
EVM0007448	4.40419	5.22664	4.91652	8.62978	9.56297	8.72409	1.02166	up	bromodomain-containing protein DDB_G0270170-like [Chenopodium quinoa]	96.106	Pac17G000830	1.92016	1.97059	2.43509	6.812	7.12898	8.41828	1.98246	up	PREDICTED: uncharacterized protein LOC104904062 [Beta vulgaris subsp. vulgaris]
EVM0007457	6.46884	6.3537	7.55641	12.3767	13.3924	13.9694	1.09501	up	PREDICTED: serine/threonine-protein kinase HT1 [Beta vulgaris subsp. vulgaris]	98.901	Pac13G008370	5.1856	5.12693	3.72637	9.43325	9.91718	8.96207	1.17095	up	PREDICTED: serine/threonine-protein kinase HT1 [Beta vulgaris subsp. vulgaris]
EVM0007485	9.21649	8.16844	8.62182	26.6289	26.7709	26.5125	1.74746	up	uncharacterized protein LOC111283485 [Durio zibethinus]	90.78	Pac09G005090	1.19496	0.25665	1.63232	14.4236	13.1726	11.5129	3.73946	up	PREDICTED: uncharacterized protein LOC18613641 [Theobroma cacao]
EVM0007504	4.12069	3.72817	3.57938	7.18207	7.74593	6.73837	1.05545	up	PREDICTED: WAT1-related protein At4g08300 [Beta vulgaris subsp. vulgaris]	96.124	Pac15G007460	0.127272	0.270238	0.153714	6.04676	5.44647	5.41548	4.98752	up	PREDICTED: WAT1-related protein At4g08300 [Beta vulgaris subsp. vulgaris]
EVM0007506	84.9349	87.3712	82.2285	296.133	286.348	277.553	1.88982	up	RecName: Full=Glycine cleavage system H protein, mitochondrial; Flags: Precursor [Mesembryanthemum crystallinum]	98.182	Pac21G003410	21.109	19.4509	24.797	126.843	124.493	129.701	2.70659	up	RecName: Full=Glycine cleavage system H protein, mitochondrial; Flags: Precursor [Mesembryanthemum crystallinum]
EVM0007507	47.5518	50.3535	43.6402	85.4188	91.0258	90.4383	1.04776	up	PREDICTED: actin-depolymerizing factor [Beta vulgaris subsp. vulgaris]	97.222	Pac32G009940	19.6892	16.311	19.7278	36.0581	31.673	34.3302	1.03654	up	PREDICTED: actin-depolymerizing factor [Beta vulgaris subsp. vulgaris]
EVM0007518	0.187533	0.302317	0.26045	0.664825	0.66225	0.778519	1.58557	up	hypothetical protein BVRB_9g219420 [Beta vulgaris subsp. vulgaris]	52.645	Pac11G008530	0	0	0.022402	0.376296	0.531622	0.371106	4.89978	up	PREDICTED: probable LRR receptor-like serine/threonine-protein kinase At4g36180 [Beta vulgaris subsp. vulgaris]
EVM0007523	9.16476	10.9079	7.13796	280.511	256.712	267.6	5.00966	up	uncharacterized protein LOC110783121 [Spinacia oleracea]	93.6	Pac28G005090	0.759159	1.54679	0.974962	88.8751	77.474	82.3767	6.35493	up	uncharacterized protein LOC110783121 [Spinacia oleracea]
EVM0007531	1.43456	0.949816	1.22677	35.7068	37.9591	35.113	5.01669	up	PREDICTED: protein ECERIFERUM 26-like [Beta vulgaris subsp. vulgaris]	92.568	Pac24G009420	2.55994	2.89022	3.24897	14.126	15.6625	14.7402	2.51671	up	PREDICTED: protein ECERIFERUM 26-like [Beta vulgaris subsp. vulgaris]
EVM0007537	0.496388	0.46202	0.606679	1.08891	1.24189	1.27206	1.31739	up	PREDICTED: uncharacterized protein LOC104901730 [Beta vulgaris subsp. vulgaris]	95.238	Pac06G003290	1.96264	1.92933	2.55322	5.51919	6.21388	4.8925	1.53035	up	PREDICTED: uncharacterized protein LOC104901730 [Beta vulgaris subsp. vulgaris]
EVM0007548	0.137038	0.549507	0.195326	2.53275	1.80093	1.84439	2.8673	up	E3 ubiquitin-protein ligase SINAT2-like [Papaver somniferum]	59.292	Pac14G002080	3.60712	2.15214	3.62202	7.21336	5.81832	6.86361	1.23169	up	E3 ubiquitin-protein ligase SINAT5-like [Chenopodium quinoa]
EVM0007573	87.146	92.2128	86.6413	194.196	189.859	185.304	1.23141	up	rhodanese-like domain-containing protein 4, chloroplastic [Chenopodium quinoa]	97.13	Pac15G011460	17.1947	17.7329	16.8729	70.2011	66.2448	67.4134	2.14131	up	rhodanese-like domain-containing protein 4, chloroplastic [Chenopodium quinoa]
EVM0007577	0.118626	0.143411	0.028431	1.32804	1.75503	1.44473	3.88373	up	PREDICTED: uncharacterized protein LOC104894913 [Beta vulgaris subsp. vulgaris]	92.857	Pac07G012830	0.097443	0.209961	0.203749	0.606456	0.753675	0.852505	2.1657	up	PREDICTED: uncharacterized protein LOC104894913 [Beta vulgaris subsp. vulgaris]
EVM0007579	2.97515	2.50418	2.89399	9.61816	9.36015	9.04114	1.85893	up	hypothetical protein F0562_028501 [Nyssa sinensis]	84.488	Pac30G000650	0.445488	0.106317	0.213805	4.93557	4.97165	4.07799	4.14447	up	hypothetical protein F0562_028501 [Nyssa sinensis]
EVM0007581	0.519254	0.899033	0.552331	3.8752	3.99253	3.86236	2.69393	up	protein STAY-GREEN 1, chloroplastic-like [Chenopodium quinoa]	91.873	Pac21G001630	1.01324	0.767202	0.871735	2.44847	2.8293	2.94453	1.75212	up	protein STAY-GREEN 1, chloroplastic-like [Chenopodium quinoa]
EVM0007591	2.68831	2.98446	2.279	8.23985	7.81172	8.23159	1.74036	up	AT-hook motif nuclear-localized protein 9 isoform X1 [Chenopodium quinoa]	95.28	Pac15G010390	0.689515	0.253706	0.266775	3.29501	3.36228	3.41576	3.0879	up	AT-hook motif nuclear-localized protein 9 isoform X1 [Chenopodium quinoa]
EVM0007593	11.2167	9.78615	10.6694	24.8821	21.9778	23.8543	1.29011	up	telomere repeat-binding protein 2-like [Chenopodium quinoa]	65.639	Pac35G001050	4.63488	4.80952	5.11525	10.1017	11.9025	10.871	1.33925	up	PREDICTED: telomere repeat-binding protein 2 [Beta vulgaris subsp. vulgaris]
EVM0007599	6.19644	5.02766	5.66454	20.3443	23.97	21.4354	2.08684	up	PREDICTED: homeobox-leucine zipper protein HAT22 [Beta vulgaris subsp. vulgaris]	89.928	Pac07G010140	5.76643	6.40738	6.03329	25.6461	26.6256	27.6266	2.29615	up	PREDICTED: homeobox-leucine zipper protein HAT22 [Beta vulgaris subsp. vulgaris]
EVM0007609	3.75778	3.33974	3.99407	11.344	10.1936	11.0495	1.6843	up	PREDICTED: myb family transcription factor EFM [Beta vulgaris subsp. vulgaris]	95.05	Pac17G002900	2.90767	3.8093	3.59761	9.59201	9.30019	10.1881	1.65679	up	PREDICTED: myb family transcription factor EFM [Beta vulgaris subsp. vulgaris]
EVM0007611	0.112489	0.091133	0.055402	10.5831	11.0447	9.33942	6.79022	up	probable nucleoredoxin 2 [Spinacia oleracea]	95.939	Pac09G000790	0.59982	0.341075	0.877255	13.5956	14.1077	14.6801	4.62781	up	PREDICTED: probable nucleoredoxin 2 [Beta vulgaris subsp. vulgaris]
EVM0007616	39.196	37.9302	36.1219	167.745	176.19	163.483	2.29665	up	beta-amylase 1, chloroplastic-like [Chenopodium quinoa]	96.354	Pac10G007110	28.4052	22.7658	26.3991	226.122	202.744	229.95	3.24931	up	beta-amylase 1, chloroplastic-like [Chenopodium quinoa]
EVM0007617	4.47348	4.68048	4.468	10.9678	10.0746	8.66423	1.25649	up	uncharacterized protein LOC110700361 [Chenopodium quinoa]	99.513	Pac13G008630	1.39745	1.46126	1.54872	3.34793	3.52878	3.86625	1.43889	up	uncharacterized protein LOC110700361 [Chenopodium quinoa]
EVM0007622	0.497602	0.340164	0.713227	52.5039	51.1819	53.6237	6.65445	up	PREDICTED: uncharacterized protein LOC104908518 [Beta vulgaris subsp. vulgaris]	97.778	Pac07G006720	0.184583	0.148535	0.347847	58.9869	52.7011	51.2734	7.75257	up	PREDICTED: uncharacterized protein LOC104908518 [Beta vulgaris subsp. vulgaris]
EVM0007631	48.7906	51.1302	47.3307	434.025	474.386	423.399	3.30861	up	putative auxin-associated protein [Mirabilis jalapa]	94.915	Pac08G011010	109.945	107.266	112.442	924.222	917.797	959.163	3.25189	up	putative auxin-associated protein [Mirabilis jalapa]
EVM0007633	14.0792	11.8982	13.0233	37.4778	38.9265	37.3777	1.67537	up	PREDICTED: probable esterase D14L [Beta vulgaris subsp. vulgaris]	98.519	Pac07G012840	3.50304	2.03013	2.38344	28.803	24.7062	29.2985	3.52148	up	PREDICTED: probable esterase D14L [Beta vulgaris subsp. vulgaris]
EVM0007645	3.96256	1.65745	3.93184	6.00227	6.44768	6.90441	1.13952	up	protein IQ-DOMAIN 14-like [Chenopodium quinoa]	90.39	Pac01G014470	1.59718	1.43149	1.15226	4.72049	4.32351	3.34262	1.7121	up	protein IQ-DOMAIN 14-like [Chenopodium quinoa]
EVM0007651	0.410132	0.547607	0.424633	1.06538	1.60317	2.20412	1.87898	up	abscisic acid receptor PYL8-like [Chenopodium quinoa]	96.273	Pac08G003680	0.715576	1.06471	0.688754	5.61326	6.6299	5.78189	2.99489	up	abscisic acid receptor PYL8-like [Chenopodium quinoa]
EVM0007659	0.330837	0.183375	0.240661	2.15372	1.34466	2.23493	2.99434	up	LEAF RUST 10 DISEASE-RESISTANCE LOCUS RECEPTOR-LIKE PROTEIN KINASE-like 1.1 isoform X1 [Spinacia oleracea]	91.382	Pac11G006430	6.8148	6.71239	5.86545	19.488	21.4736	18.6183	1.77984	up	LEAF RUST 10 DISEASE-RESISTANCE LOCUS RECEPTOR-LIKE PROTEIN KINASE-like 1.1 isoform X1 [Spinacia oleracea]
EVM0007665	0.739102	0.717975	0.655707	3.34777	3.28053	3.79809	2.39582	up	protein DMR6-LIKE OXYGENASE 1-like [Chenopodium quinoa]	97.34	Pac36G001980	0.336045	0.222504	0.320233	3.42976	3.52285	2.92978	3.57033	up	protein DMR6-LIKE OXYGENASE 1-like [Chenopodium quinoa]
EVM0007666	1.73464	2.47735	2.52534	13.7107	15.2235	15.6623	2.85513	up	tetratricopeptide repeat domain-containing protein PYG7, chloroplastic-like isoform X2 [Chenopodium quinoa]	79.92	Pac14G004850	1.82417	1.52533	1.07985	3.02818	3.46945	1.71291	1.02521	up	tetratricopeptide repeat domain-containing protein PYG7, chloroplastic-like isoform X1 [Chenopodium quinoa]
EVM0007667	1.80338	1.59425	1.06234	8.16396	7.19149	8.08449	2.51011	up	transcription factor bHLH123-like [Chenopodium quinoa]	92.67	Pac02G014020	0	0.139418	0	1.79391	1.94868	2.4967	4.05522	up	transcription factor bHLH123-like [Chenopodium quinoa]
EVM0007679	27.8768	26.3068	26.9715	55.6851	53.2065	52.3227	1.12322	up	PREDICTED: (+)-neomenthol dehydrogenase isoform X1 [Vitis vinifera]	99.668	Pac02G003780	30.2462	32.5626	29.7596	304.622	292.084	293.837	3.43101	up	PREDICTED: (+)-neomenthol dehydrogenase isoform X1 [Vitis vinifera]
EVM0007689	1.8205	2.13868	2.27742	5.7836	6.08262	6.01316	1.64806	up	PREDICTED: probable protein S-acyltransferase 4 [Beta vulgaris subsp. vulgaris]	97.727	Pac11G000840	1.09735	1.16823	0.798478	2.30538	3.07087	2.78568	1.55541	up	PREDICTED: probable protein S-acyltransferase 4 [Beta vulgaris subsp. vulgaris]
EVM0007694	0.922993	0.77078	0.711362	2.04164	2.05073	2.67052	1.60334	up	PREDICTED: two-pore potassium channel 3 [Beta vulgaris subsp. vulgaris]	94.498	Pac34G001620	1.05742	1.06282	0.866757	1.84696	2.39476	2.04332	1.22448	up	PREDICTED: two-pore potassium channel 3 [Beta vulgaris subsp. vulgaris]
EVM0007705	4.60748	3.83749	3.51804	7.97712	7.5168	7.55556	1.07587	up	formin-like protein 2 [Chenopodium quinoa]	93.936	Pac05G009290	0.680625	0.478159	0.619773	2.37431	2.24081	1.87375	2.01012	up	formin-like protein 2 [Chenopodium quinoa]
EVM0007706	6.57666	6.29239	7.37424	15.0444	13.2726	12.7849	1.15315	up	autophagy-related protein 101 isoform X2 [Spinacia oleracea]	100	Pac12G001030	5.46325	5.92435	6.54393	11.5243	10.6352	11.8335	1.08619	up	autophagy-related protein 101 isoform X2 [Spinacia oleracea]
EVM0007709	7.45934	4.48426	6.17585	10.7533	14.0605	10.7024	1.10038	up	uncharacterized protein LOC110684233 [Chenopodium quinoa]	56.061	Pac20G006130	1.96925	1.06005	2.08469	9.02514	8.20205	8.03925	2.43319	up	PREDICTED: uncharacterized protein LOC104900303 [Beta vulgaris subsp. vulgaris]
EVM0007719	15.7877	16.3515	14.0894	50.9191	53.9362	49.7904	1.87334	up	YABBY family protein [Bienertia sinuspersici]	88.426	Pac05G002760	2.87109	2.49117	3.17075	16.6976	18.7341	15.9334	2.73228	up	PREDICTED: protein YABBY 4 [Vitis vinifera]
EVM0007727	69.0525	63.2248	68.1368	1338.11	1352.69	1290.97	4.44353	up	PREDICTED: photosystem I reaction center subunit V, chloroplastic-like [Pyrus x bretschneideri]	96.407	Pac15G000010	0.340588	0.052202	0.45838	283.885	266.122	295.418	9.79206	up	photosystem I reaction center subunit V, chloroplastic [Pistacia vera]
EVM0007729	35.8594	38.2833	36.1789	481.768	478.696	442.342	3.80159	up	PREDICTED: albumin-2 [Beta vulgaris subsp. vulgaris]	76.987	Pac01G012090	4.60283	7.67456	7.08369	64.3342	55.6449	60.9106	3.36583	up	PREDICTED: albumin-2 [Beta vulgaris subsp. vulgaris]
EVM0007756	1.29671	1.13588	1.77875	2.68609	2.96852	3.43732	1.21876	up	PREDICTED: uncharacterized protein LOC104898142 isoform X2 [Beta vulgaris subsp. vulgaris]	93.333	Pac26G007300	0.390369	0.531672	0.244995	1.28675	2.44502	1.36744	2.15757	up	PREDICTED: uncharacterized protein LOC104898142 isoform X2 [Beta vulgaris subsp. vulgaris]
EVM0007758	1.33142	1.1652	0.987399	12.8633	12.1981	12.1916	3.52035	up	PI-PLC X-box domain-containing protein DDB_G0293730-like [Chenopodium quinoa]	95.298	Pac30G000400	0.57618	0.871009	1.0399	5.94734	6.91008	7.11213	3.14092	up	PI-PLC X-box domain-containing protein DDB_G0293730-like [Chenopodium quinoa]
EVM0007778	0.094393	0.178679	0.142381	0.59576	0.856675	0.952197	2.55478	up	PREDICTED: protein HOTHEAD isoform X2 [Beta vulgaris subsp. vulgaris]	82.617	Pac11G008940	0.084969	0.152067	0.08343	1.42532	0.898865	0.95306	3.3341	up	PREDICTED: protein HOTHEAD isoform X2 [Beta vulgaris subsp. vulgaris]
EVM0007781	132.825	129.754	129.766	242.692	250.319	249.631	1.0539	up	PREDICTED: NADP-dependent malic enzyme [Beta vulgaris subsp. vulgaris]	99.225	Pac30G006460	67.9078	64.8703	62.5554	161.299	158.964	159.829	1.46211	up	PREDICTED: NADP-dependent malic enzyme [Beta vulgaris subsp. vulgaris]
EVM0007787	10.7769	8.36558	10.1754	572.18	580.872	552.823	5.98584	up	hypothetical protein CMV_025839 [Castanea mollissima]	95.299	Pac15G001650	0.666984	0.246935	0.643769	119.721	110.523	117.534	7.83666	up	hypothetical protein CMV_025839 [Castanea mollissima]
EVM0007789	6.00814	5.68994	6.50931	12.2515	11.2497	12.5221	1.11512	up	PREDICTED: uncharacterized protein LOC104891319 [Beta vulgaris subsp. vulgaris]	96.402	Pac16G003750	2.77217	2.98907	2.47013	4.83936	6.09356	5.66506	1.16805	up	PREDICTED: uncharacterized protein LOC104891319 [Beta vulgaris subsp. vulgaris]
EVM0007792	1.52678	2.64502	1.90832	5.63055	5.14088	6.25105	1.61159	up	transcription factor bHLH61-like [Chenopodium quinoa]	94.048	Pac35G010240	0.613642	1.17078	0.826745	11.5012	14.5369	12.5982	4.02805	up	transcription factor bHLH61-like [Chenopodium quinoa]
EVM0007799	3.37107	3.39874	2.63657	10.7957	10.2575	9.97123	1.84862	up	glutathione S-transferase U17-like [Quercus suber]	91.304	Pac11G009610	0.301348	0.99332	1.01823	10.5096	10.1871	11.6091	3.92342	up	glutathione S-transferase U17-like [Quercus suber]
EVM0007808	10.2776	10.3112	10.4332	27.7425	26.9989	23.8628	1.47422	up	hypothetical protein VITISV_016184 [Vitis vinifera]	92.298	Pac11G003360	2.04006	2.09716	2.32436	8.43979	7.82163	8.75541	2.11577	up	hypothetical protein VITISV_016184 [Vitis vinifera]
EVM0007840	0.930883	1.17071	1.11726	5.26973	3.84472	3.8342	2.11644	up	probable aquaporin TIP-type [Chenopodium quinoa]	93.625	Pac01G003150	1.05109	0.8695	0.91388	79.0302	81.2285	77.0004	6.48814	up	probable aquaporin TIP2-2 [Spinacia oleracea]
EVM0007856	78.21	73.174	74.6839	151.079	157.18	150.883	1.15578	up	beta amyrin synthase [Talinum paniculatum]	97.647	Pac27G004880	155.156	144.039	155.244	345.082	335.202	341.951	1.33523	up	beta amyrin synthase [Talinum paniculatum]
EVM0007857	9.8726	9.56645	9.36135	20.0636	21.7975	21.9974	1.2797	up	PREDICTED: uncharacterized protein LOC104887313 [Beta vulgaris subsp. vulgaris]	86.254	Pac19G005420	6.8673	7.77046	6.82632	31.8603	27.4496	35.0414	2.29666	up	PREDICTED: uncharacterized protein LOC104887313 [Beta vulgaris subsp. vulgaris]
EVM0007883	0.344703	0.365994	0.331687	1.08232	1.21029	1.11481	1.82266	up	hypothetical protein SOVF_176230 [Spinacia oleracea]	72.33	Pac01G014100	0.797763	1.22521	0.860774	5.60077	3.93364	4.07834	2.3615	up	hypothetical protein BVRB_9g224140 [Beta vulgaris subsp. vulgaris]
EVM0007888	0	0	0	7.5939	6.20141	6.06862	8.91359	up	expansin-like B1 [Chenopodium quinoa]	95.652	Pac01G003620	0	0	0	2.29622	1.71531	3.20158	7.1036	up	expansin-like B1 [Chenopodium quinoa]
EVM0007890	5.70314	6.21485	5.522	135.508	149.66	126.842	4.69219	up	small heat shock protein, chloroplastic-like [Chenopodium quinoa]	95.816	Pac10G001000	11.1872	12.1536	11.8383	511.836	507.699	522.854	5.61827	up	small heat shock protein, chloroplastic-like [Chenopodium quinoa]
EVM0007908	14.333	13.4552	14.2601	30.2901	36.2875	32.2051	1.36402	up	heavy metal-associated isoprenylated plant protein 6-like [Chenopodium quinoa]	73.984	Pac22G007050	16.1636	12.9832	13.8874	54.8314	53.317	50.2698	2.04042	up	heavy metal-associated isoprenylated plant protein 6-like [Chenopodium quinoa]
EVM0007914	2.77976	2.29243	2.14655	10.125	10.1534	10.3833	2.19756	up	aquaporin NIP6-1 [Spinacia oleracea]	97.735	Pac34G005770	0	0	0.096206	9.63415	7.58157	6.39156	7.2358	up	PREDICTED: aquaporin NIP6-1 [Beta vulgaris subsp. vulgaris]
EVM0007922	1.74855	1.7087	1.42641	3.54215	2.92452	3.39544	1.14267	up	uncharacterized protein LOC110697650 [Chenopodium quinoa]	93.072	Pac04G011180	0.774095	0.800065	1.00093	1.7883	1.58357	2.17196	1.26313	up	uncharacterized protein LOC110697650 [Chenopodium quinoa]
EVM0007926	0.63314	0.339385	0.256954	0.982352	1.50441	1.39263	1.71854	up	PREDICTED: transcription repressor MYB6 [Beta vulgaris subsp. vulgaris]	75.738	Pac18G006260	0.253699	0.082635	0.047944	2.20304	2.6132	1.6704	3.88381	up	PREDICTED: transcription repressor MYB6 [Beta vulgaris subsp. vulgaris]
EVM0007929	3.99537	4.45247	3.01886	1407.23	1381.36	1350.38	8.61286	up	chlorophyll a-b binding protein 21, chloroplastic-like [Sesamum indicum]	98.291	Pac08G009690	4.26354	2.70315	2.76572	2262.72	2013.14	2234.1	9.47512	up	chlorophyll a/b binding 1 protein [Oxybasis rubra]
EVM0007937	0.031582	0.062629	0.11652	5.96545	4.7766	4.21386	5.87043	up	hypothetical protein COLO4_21648 [Corchorus olitorius]	74.658	Pac01G010100	0.176475	0.03357	0.036217	0.634989	1.66797	1.26971	3.65573	up	PREDICTED: uncharacterized protein LOC104906792 [Beta vulgaris subsp. vulgaris]
EVM0007964	0.23253	0.162089	0.194514	9.48007	10.796	9.46885	5.59163	up	PREDICTED: heavy metal-associated isoprenylated plant protein 21 [Beta vulgaris subsp. vulgaris]	98.667	Pac19G010140	0	0	0.384093	25.9131	24.4528	20.6016	6.28715	up	PREDICTED: heavy metal-associated isoprenylated plant protein 21 [Beta vulgaris subsp. vulgaris]
EVM0007990	1.01829	0.900056	1.32425	4.09529	3.70036	5.32759	2.12769	up	PREDICTED: ras-related protein Rab7 [Beta vulgaris subsp. vulgaris]	98.598	Pac22G000870	0	0	0	1.63229	2.3232	1.67931	6.58849	up	PREDICTED: ras-related protein Rab7 [Beta vulgaris subsp. vulgaris]
EVM0007992	1.57523	1.11655	1.31083	72.4687	68.0972	67.018	5.80496	up	hypothetical protein BVRB_7g176960 [Beta vulgaris subsp. vulgaris]	97.458	Pac09G007010	0.939133	1.39813	0.899591	64.9821	59.5168	55.9558	5.93714	up	hypothetical protein BVRB_7g176960 [Beta vulgaris subsp. vulgaris]
EVM0007999	0.989429	1.14152	1.29882	2.58022	2.47018	3.01038	1.35868	up	serine/threonine-protein kinase HT1-like [Spinacia oleracea]	82.192	Pac13G008370	5.1856	5.12693	3.72637	9.43325	9.91718	8.96207	1.17095	up	PREDICTED: serine/threonine-protein kinase HT1 [Beta vulgaris subsp. vulgaris]
EVM0008028	4.33229	3.19373	4.36523	15.6666	15.338	15.6291	2.0974	up	PREDICTED: 3-epi-6-deoxocathasterone 23-monooxygenase [Beta vulgaris subsp. vulgaris]	88.203	Pac19G012670	3.17433	3.43784	3.05776	11.0765	11.3538	11.3252	1.96164	up	PREDICTED: 3-epi-6-deoxocathasterone 23-monooxygenase [Beta vulgaris subsp. vulgaris]
EVM0008058	23.4753	23.4898	20.4521	61.5585	59.7877	58.6542	1.54928	up	PREDICTED: uncharacterized protein LOC104890964 [Beta vulgaris subsp. vulgaris]	96.447	Pac03G008670	5.92919	4.88011	6.88943	16.1365	15.6824	14.8217	1.55136	up	PREDICTED: uncharacterized protein LOC104890964 [Beta vulgaris subsp. vulgaris]
EVM0008079	17.593	15.0909	15.571	36.7719	39.4753	36.5284	1.35474	up	uncharacterized protein LOC110797733 [Spinacia oleracea]	90.076	Pac09G010090	1.29123	1.37383	1.36159	15.7512	16.0982	16.6931	3.71284	up	uncharacterized protein LOC110797733 [Spinacia oleracea]
EVM0008086	63.109	65.4867	71.631	154.598	163.779	170.069	1.41905	up	protein IN2-1 homolog B-like [Chenopodium quinoa]	64.583	Pac35G000610	1.66909	0.881687	1.66334	5.67986	5.22991	4.98709	2.03681	up	PREDICTED: protein IN2-1 homolog B [Beta vulgaris subsp. vulgaris]
EVM0008089	84.9932	89.3376	86.1372	700.213	683.189	686.688	3.12359	up	glyceraldehyde-3-phosphate dehydrogenase A, chloroplastic-like [Chenopodium quinoa]	98.756	Pac18G006910	2.76141	2.89982	3.63008	199.135	194.754	197.705	6.15346	up	glyceraldehyde-3-phosphate dehydrogenase A, chloroplastic-like [Chenopodium quinoa]
EVM0008096	0.104262	0.074462	0.349693	2.04997	1.36976	1.95969	3.34787	up	PREDICTED: putative glucuronosyltransferase PGSIP8 [Beta vulgaris subsp. vulgaris]	84.746	Pac04G002710	0.713445	0.587721	0.780976	1.62257	1.4685	1.384	1.22399	up	PREDICTED: putative glucuronosyltransferase PGSIP8 [Beta vulgaris subsp. vulgaris]
EVM0008100	3.51671	3.57344	4.38718	11.9119	13.4986	13.9389	1.9075	up	protein REVEILLE 5-like isoform X2 [Chenopodium quinoa]	96.735	Pac15G010900	7.14428	7.64948	8.77364	19.268	16.7358	17.409	1.34522	up	protein REVEILLE 5-like isoform X2 [Chenopodium quinoa]
EVM0008111	5.04887	5.61463	4.79666	11.9274	13.0527	12.3079	1.40214	up	PREDICTED: transcription factor UNE12 [Beta vulgaris subsp. vulgaris]	84.636	Pac03G008460	5.81569	5.34713	5.4829	8.767	10.7149	10.6382	1.01708	up	hypothetical protein SOVF_024910 [Spinacia oleracea]
EVM0008116	6.52236	6.2489	6.81664	22.8074	21.0643	21.4694	1.86882	up	protein STRICTOSIDINE SYNTHASE-LIKE 4-like [Spinacia oleracea]	92.916	Pac06G003780	0.984522	0.962611	1.5715	4.39752	3.75241	4.21032	1.95875	up	PREDICTED: protein STRICTOSIDINE SYNTHASE-LIKE 4 [Beta vulgaris subsp. vulgaris]
EVM0008128	0.75876	0.502706	0.984565	99.746	100.752	107.939	7.18963	up	probable aquaporin TIP2-2 [Spinacia oleracea]	98.406	Pac01G003150	1.05109	0.8695	0.91388	79.0302	81.2285	77.0004	6.48814	up	probable aquaporin TIP2-2 [Spinacia oleracea]
EVM0008156	15.3498	15.6628	16.8159	38.3137	37.7786	37.5144	1.38131	up	prostamide/prostaglandin F synthase isoform X1 [Jatropha curcas]	96.604	Pac07G012390	9.6929	9.30651	11.3561	20.4262	16.8577	21.5307	1.11781	up	prostamide/prostaglandin F synthase isoform X1 [Jatropha curcas]
EVM0008159	3.04377	2.53858	3.28827	5.44728	5.68473	6.96705	1.1556	up	hypothetical protein BVRB_9g202920 [Beta vulgaris subsp. vulgaris]	51.101	Pac02G013510	0.179197	0.206678	0.10866	6.33433	6.13995	6.45946	5.29709	up	serine carboxypeptidase-like 31 isoform X1 [Spinacia oleracea]
EVM0008160	0	0	0.164658	9.64942	12.7473	11.3529	5.17477	up	auxin-binding protein ABP19a-like [Chenopodium quinoa]	98.086	Pac06G003890	0	0.068159	0	78.2707	73.5115	73.1895	10.3796	up	auxin-binding protein ABP19a-like [Chenopodium quinoa]
EVM0008179	6.52507	6.66526	6.90009	12.8275	15.252	13.1615	1.16915	up	ethylene-responsive transcription factor ERF010-like [Spinacia oleracea]	96.078	Pac07G013170	5.72893	6.84227	6.33944	11.3522	11.3704	11.6069	1.02399	up	ethylene-responsive transcription factor ERF010-like [Spinacia oleracea]
EVM0008189	2.84126	2.58298	2.31732	5.17455	5.66795	5.90347	1.23603	up	uncharacterized protein LOC110709232 [Chenopodium quinoa]	91.687	Pac32G002940	2.91752	2.56023	2.17394	10.5073	9.30501	9.75542	2.1041	up	uncharacterized protein LOC110709232 [Chenopodium quinoa]
EVM0008199	9.19477	9.85471	8.78396	33.5551	29.5375	32.1218	1.90505	up	uncharacterized protein LOC110784287 [Spinacia oleracea]	98.565	Pac30G005220	2.51144	3.03559	2.65239	29.0607	31.8679	31.874	3.66273	up	uncharacterized protein LOC110784287 [Spinacia oleracea]
EVM0008209	0.232696	0.09553	0.225944	0.548052	0.418187	0.481435	1.45003	up	cysteine-rich receptor-like protein kinase 10 [Chenopodium quinoa]	65.51	Pac02G014600	3.13624	3.15966	3.03178	7.94903	6.10131	7.40158	1.36161	up	cysteine-rich receptor-like protein kinase 10 [Chenopodium quinoa]
EVM0008210	3.83395	3.98682	3.7615	25.0446	24.7572	24.9665	2.8213	up	transcription factor bHLH130-like [Chenopodium quinoa]	89.862	Pac03G008910	5.95759	5.75825	6.40055	14.2614	12.6643	13.768	1.32931	up	transcription factor bHLH130-like [Chenopodium quinoa]
EVM0008222	0	0	0.026782	1.89093	2.27306	1.55069	6.7522	up	ATPase assembly factor ATP10, mitochondria [Corchorus olitorius]	57.529	Pac30G007080	0	0	0	47.9995	45.2351	45.8691	11.7995	up	lysosomal Pro-X carboxypeptidase-like [Ipomoea triloba]
EVM0008227	60.3258	55.3869	47.9816	165.038	174.386	169.13	1.76735	up	CASP-like protein 2A1 [Chenopodium quinoa]	70.149	Pac13G004040	12.5551	15.4093	14.8709	38.9582	37.3084	39.6694	1.60017	up	PREDICTED: CASP-like protein 2A1 [Beta vulgaris subsp. vulgaris]
EVM0008229	0.940745	0.319143	0.691403	4.71408	4.40503	5.19753	2.90774	up	PREDICTED: pathogenesis-related protein PR-4A-like [Gossypium arboreum]	87.234	Pac18G007360	38.9608	45.4289	42.3077	123.095	118.916	126.663	1.70645	up	pathogenesis-related protein PR-4-like [Spinacia oleracea]
EVM0008234	1.33608	0.92093	1.32046	4.50721	3.86248	3.26933	1.81123	up	12-oxophytodienoate reductase 3-like [Coffea arabica]	74.038	Pac20G007420	0.900005	1.1551	0.64618	14.517	13.2707	14.2018	4.08986	up	hypothetical protein SOVF_197980 [Spinacia oleracea]
EVM0008235	14.7094	11.6676	11.2034	1184.82	1284.31	1153.26	6.70184	up	22.0 kDa class IV heat shock protein-like [Spinacia oleracea]	95.025	Pac02G007310	21.0827	19.5625	18.1507	2659.89	2539.18	2652.63	7.21985	up	22.0 kDa class IV heat shock protein-like [Spinacia oleracea]
EVM0008249	0.54057	0.544799	0.815473	12.7982	11.4425	14.532	4.45132	up	O-methyltransferase [Mesembryanthemum crystallinum]	55.128	Pac17G001200	27.9016	29.713	33.7531	59.2576	58.4879	60.6266	1.13151	up	RecName: Full=Caffeoyl-CoA O-methyltransferase; AltName: Full=Trans-caffeoyl-CoA 3-O-methyltransferase; Short=CCoAMT; Short=CCoAOMT [Mesembryanthemum crystallinum]
EVM0008252	1.70067	1.90758	1.85936	5.73673	7.81512	7.51322	2.05894	up	uncharacterized protein LOC110779853 [Spinacia oleracea]	96.335	Pac07G000670	2.92659	3.96876	2.99116	9.71604	9.75266	9.69935	1.71658	up	uncharacterized protein LOC110779853 [Spinacia oleracea]
EVM0008265	8.22143	6.82263	7.29902	21.969	20.8844	20.4898	1.63131	up	heat stress transcription factor B-2a, partial [Hylocereus polyrhizus]	94.955	Pac05G012620	2.3964	2.95834	2.46891	18.4528	18.1461	17.745	2.95729	up	heat stress transcription factor B-2a, partial [Hylocereus polyrhizus]
EVM0008281	100.908	100.538	94.2879	283.721	276.908	276.592	1.63452	up	PREDICTED: cysteine proteinase RD21A [Beta vulgaris subsp. vulgaris]	78.876	Pac17G001290	26.4115	25.1488	28.2808	65.3255	59.9333	65.0813	1.41842	up	PREDICTED: cysteine proteinase RD21A [Beta vulgaris subsp. vulgaris]
EVM0008290	13.5675	13.9488	13.5657	64.6324	65.8607	66.47	2.39374	up	beta-carotene isomerase D27, chloroplastic-like [Chenopodium quinoa]	97.059	Pac04G000040	4.8006	3.61892	3.8373	51.9056	49.0497	52.2905	3.79076	up	beta-carotene isomerase D27, chloroplastic-like [Chenopodium quinoa]
EVM0008300	0.793223	0.096759	0.107834	14.7219	14.441	13.0652	4.91015	up	PREDICTED: dirigent protein 18 [Beta vulgaris subsp. vulgaris]	92.771	Pac24G006050	0.029033	0.074852	0.258693	5.12002	3.64915	4.78546	5.12487	up	PREDICTED: dirigent protein 18 [Beta vulgaris subsp. vulgaris]
EVM0008301	9.47735	9.93106	10.2604	37.8715	38.7047	39.9552	2.1066	up	uncharacterized protein LOC108993109 [Juglans regia]	98.571	Pac32G002140	13.0454	14.709	15.5076	39.375	41.6847	38.8583	1.63642	up	uncharacterized protein LOC110693222 [Chenopodium quinoa]
EVM0008312	7.68262	5.88163	5.89469	23.0835	21.1427	24.2234	1.93958	up	probable strigolactone esterase DAD2 [Chenopodium quinoa]	98.885	Pac09G002560	2.47167	3.29626	3.26154	9.69794	9.56886	11.5326	1.93166	up	probable strigolactone esterase DAD2 [Chenopodium quinoa]
EVM0008355	0.640463	1.06329	0.54348	4.16077	5.71576	3.51888	2.65909	up	PREDICTED: transcription termination factor MTEF1, chloroplastic [Beta vulgaris subsp. vulgaris]	92.171	Pac34G007560	1.29784	1.40548	1.02071	6.51623	6.39424	6.52939	2.50848	up	transcription termination factor MTEF1, chloroplastic [Spinacia oleracea]
EVM0008416	0.641684	0.892748	0.554535	2.05728	2.19624	1.8034	1.64543	up	hypothetical protein SOVF_050300 [Spinacia oleracea]	97.674	Pac13G000760	3.92292	3.57002	3.19138	9.49374	8.98993	7.21162	1.42114	up	hypothetical protein SOVF_050300 [Spinacia oleracea]
EVM0008427	0.48885	0.669913	0.464502	2.36316	2.52988	2.78819	2.34016	up	heat stress transcription factor B-3-like [Chenopodium quinoa]	95.294	Pac11G002100	0.025074	0	0.107468	0.911187	2.29484	1.622	4.75312	up	heat stress transcription factor B-3-like [Chenopodium quinoa]
EVM0008433	7.12125	7.57593	7.70491	19.0669	16.0484	16.2278	1.32198	up	hypothetical protein F0562_005437 [Nyssa sinensis]	91.608	Pac12G004620	5.6388	8.21726	10.2091	16.9467	12.7956	14.2353	1.03517	up	hypothetical protein F0562_005437 [Nyssa sinensis]
EVM0008436	5.10964	4.78279	4.98972	9.51395	10.8438	8.96006	1.10886	up	PREDICTED: uncharacterized membrane protein At3g27390 isoform X1 [Beta vulgaris subsp. vulgaris]	94.249	Pac12G001210	1.78417	1.87616	1.79263	3.51926	4.00651	3.06252	1.11671	up	uncharacterized membrane protein At3g27390-like [Chenopodium quinoa]
EVM0008450	9.82916	10.8683	10.6869	23.5727	24.8946	24.004	1.34086	up	probable protein phosphatase 2C 60 isoform X1 [Chenopodium quinoa]	98.635	Pac29G000290	10.2842	9.34765	10.1507	19.5033	18.7728	19.7813	1.12634	up	probable protein phosphatase 2C 60 isoform X1 [Chenopodium quinoa]
EVM0008456	26.2337	26.3106	26.6092	55.9969	56.4628	55.3464	1.21719	up	hydroxyphenylpyruvate reductase [Chenopodium quinoa]	98.089	Pac30G006090	14.5546	13.8622	16.5995	31.5132	26.2306	30.5329	1.13607	up	hydroxyphenylpyruvate reductase [Chenopodium quinoa]
EVM0008458	1.99385	3.1832	1.39512	18.6182	16.6555	15.5851	3.02266	up	PREDICTED: protein BIG GRAIN 1-like E [Beta vulgaris subsp. vulgaris]	95.484	Pac11G008110	0.38417	0.356276	0.636912	1.12792	1.44449	0.727208	1.38857	up	PREDICTED: protein BIG GRAIN 1-like E [Beta vulgaris subsp. vulgaris]
EVM0008476	5.99296	6.30613	5.51916	20.6515	21.9954	22.1843	1.99333	up	PREDICTED: F-box protein At1g55000 [Beta vulgaris subsp. vulgaris]	96.296	Pac18G011040	3.70325	4.1452	4.8511	9.14851	9.50123	10.1384	1.34146	up	F-box protein At1g55000-like [Chenopodium quinoa]
EVM0008499	8.31388	7.58228	6.99788	16.9715	15.9316	16.8256	1.24979	up	PREDICTED: protein kinase 2B, chloroplastic [Beta vulgaris subsp. vulgaris]	61.559	Pac28G009680	7.01613	7.62012	6.62876	19.3534	18.5963	19.5274	1.59618	up	probable serine/threonine-protein kinase PBL10 [Spinacia oleracea]
EVM0008519	1.03464	0.946717	1.12004	2.76203	2.1764	2.60054	1.40687	up	L-ascorbate oxidase homolog isoform X2 [Chenopodium quinoa]	93.945	Pac14G011410	0.15354	0.03228	0.053572	1.27935	1.23693	1.34088	3.91009	up	L-ascorbate oxidase homolog isoform X2 [Chenopodium quinoa]
EVM0008540	12.3476	13.2839	12.8499	45.9143	46.749	45.2498	1.97459	up	hypothetical protein BVRB_7g162650 [Beta vulgaris subsp. vulgaris]	88.021	Pac36G002920	23.8867	22.066	24.0217	39.9503	48.7888	40.2391	1.04482	up	hypothetical protein BVRB_7g162650 [Beta vulgaris subsp. vulgaris]
EVM0008549	9.86301	7.37951	9.64674	16.9028	16.4916	16.771	1.0287	up	PREDICTED: probable protein phosphatase 2C 34 [Beta vulgaris subsp. vulgaris]	95.405	Pac20G001300	2.72726	1.75207	2.54554	5.82151	4.79126	6.76776	1.45615	up	PREDICTED: probable protein phosphatase 2C 34 [Beta vulgaris subsp. vulgaris]
EVM0008578	1.21143	1.50123	1.37288	2.29395	2.57969	2.65509	1.01003	up	PREDICTED: adenine/guanine permease AZG2 [Beta vulgaris subsp. vulgaris]	56.42	Pac07G006750	0.088808	0.199866	0.266507	1.53347	1.55565	1.82692	3.21816	up	adenine/guanine permease AZG1-like [Chenopodium quinoa]
EVM0008588	13.457	11.9518	13.2682	59.2235	61.3456	58.9146	2.34538	up	serine/arginine-rich splicing factor SR45a-like isoform X1 [Chenopodium quinoa]	95.89	Pac35G001560	20.3471	18.1582	20.875	51.2457	51.1047	54.2419	1.56222	up	scaffold attachment factor B1-like [Chenopodium quinoa]
EVM0008594	7.64616	7.84882	7.55778	34.617	33.1714	35.9461	2.30234	up	PREDICTED: putative ABC transporter C family member 15 [Beta vulgaris subsp. vulgaris]	50.718	Pac30G005520	0.90172	0.838456	0.868129	7.3932	7.29049	6.51809	3.17871	up	ABC transporter C family member 3-like [Chenopodium quinoa]
EVM0008619	0.264453	0.195227	0.125537	0.624987	0.533327	0.437819	1.54036	up	probable LRR receptor-like serine/threonine-protein kinase At3g47570 [Chenopodium quinoa]	94.417	Pac22G004440	0.244618	0.486451	0.378067	1.02916	1.13943	0.781482	1.54904	up	probable LRR receptor-like serine/threonine-protein kinase At3g47570 [Chenopodium quinoa]
EVM0008629	1.45438	1.69524	1.21143	18.7103	19.7275	18.8269	3.82594	up	uncharacterized protein LOC110785658 [Spinacia oleracea]	91.275	Pac08G011870	1.87632	2.68009	1.85531	14.4363	15.4669	17.1748	3.01535	up	uncharacterized protein LOC110785658 [Spinacia oleracea]
EVM0008633	5.4143	5.06384	5.29195	10.5564	10.7817	11.0162	1.16772	up	PREDICTED: probable serine/threonine-protein kinase Cx32, chloroplastic [Beta vulgaris subsp. vulgaris]	97.044	Pac17G003360	1.47342	1.88245	1.01586	7.74231	9.13184	8.36407	2.68037	up	PREDICTED: probable serine/threonine-protein kinase Cx32, chloroplastic [Beta vulgaris subsp. vulgaris]
EVM0008640	3.58466	2.65106	3.53641	8.57004	8.263	8.07641	1.47629	up	hypothetical protein SOVF_054400 [Spinacia oleracea]	82.365	Pac21G009050	0.827015	1.31786	0.900778	2.4626	2.77783	2.27767	1.45869	up	hypothetical protein SOVF_054400 [Spinacia oleracea]
EVM0008646	47.2113	47.5634	45.212	167.081	182.29	167.879	2.01838	up	1-aminocyclopropane-1-carboxylate oxidase 1 [Coffea arabica]	85.443	Pac17G009730	2.5258	2.41813	3.74422	11.8215	11.4293	10.1589	2.09868	up	PREDICTED: 1-aminocyclopropane-1-carboxylate oxidase 1 [Beta vulgaris subsp. vulgaris]
EVM0008652	0.31649	0.633768	0.261977	4.41173	4.10149	3.72375	3.38752	up	PREDICTED: glucomannan 4-beta-mannosyltransferase 9 [Beta vulgaris subsp. vulgaris]	81.202	Pac03G006150	0.230685	0.27079	0.56933	2.85203	3.58587	2.84186	3.23843	up	PREDICTED: glucomannan 4-beta-mannosyltransferase 9 [Beta vulgaris subsp. vulgaris]
EVM0008655	1.13971	1.95506	1.52241	4.9176	5.6355	5.55724	1.92108	up	putative HVA22-like protein g [Spinacia oleracea]	75.269	Pac36G000890	0.728232	1.06622	0.657944	2.35531	1.70059	3.49878	1.73332	up	PREDICTED: putative HVA22-like protein g [Beta vulgaris subsp. vulgaris]
EVM0008673	0.243528	0.53245	0.448083	2.41224	1.10913	2.08334	2.25779	up	miraculin-like [Chenopodium quinoa]	72.807	Pac31G002870	10.1512	13.5013	10.8332	1465.11	1378.6	1419.16	7.09794	up	PREDICTED: miraculin-like [Daucus carota subsp. sativus]
EVM0008679	1.17778	0.89436	0.587355	3.00583	1.85692	2.33922	1.5464	up	protein ODORANT1-like [Chenopodium quinoa]	91.83	Pac21G001940	0.132631	0.055891	0.103718	1.60406	1.16921	1.08588	3.54979	up	protein ODORANT1-like [Chenopodium quinoa]
EVM0008685	0.130261	0.192761	0.142933	0.737131	0.465364	0.847815	2.21784	up	G-type lectin S-receptor-like serine/threonine-protein kinase At4g27290 [Chenopodium quinoa]	72.249	Pac17G006230	0.112193	0	0.055775	1.41857	0.89659	1.33792	4.08206	up	G-type lectin S-receptor-like serine/threonine-protein kinase At4g27290 [Spinacia oleracea]
EVM0008709	2.41001	2.22729	1.96011	3.99118	3.92556	4.34243	1.02182	up	PREDICTED: isoflavone 3'-hydroxylase-like [Beta vulgaris subsp. vulgaris]	96.477	Pac35G009800	4.06572	3.21055	3.52529	49.9152	49.3403	50.3058	3.94649	up	isoflavone 3'-hydroxylase-like [Spinacia oleracea]
EVM0008742	1.73023	1.20728	1.68369	4.60326	3.49108	3.91695	1.50173	up	PREDICTED: uncharacterized protein LOC104909087 isoform X1 [Beta vulgaris subsp. vulgaris]	91.909	Pac08G011580	0.952155	0.586207	0.915165	2.6093	1.634	2.42727	1.57927	up	PREDICTED: uncharacterized protein LOC104909087 isoform X1 [Beta vulgaris subsp. vulgaris]
EVM0008780	34.5385	35.5422	33.2856	75.5584	74.0244	74.3359	1.24853	up	hypothetical protein F0562_005569 [Nyssa sinensis]	92.199	Pac29G009790	43.9659	41.1315	41.5796	96.286	93.2588	94.9222	1.33132	up	hypothetical protein F0562_005569 [Nyssa sinensis]
EVM0008791	4.6052	3.94491	5.2414	7.86694	8.1862	9.16176	1.00058	up	U-box domain-containing protein 45-like [Chenopodium quinoa]	94.269	Pac10G000700	1.31174	1.55402	1.1479	1.97108	2.77509	2.96458	1.08793	up	U-box domain-containing protein 45-like [Chenopodium quinoa]
EVM0008797	2.54985	2.55174	2.81106	14.0924	14.6447	14.9562	2.59358	up	hypothetical protein SOVF_196290 [Spinacia oleracea]	82.906	Pac11G002450	0.58876	0.665931	0.814684	7.03576	6.58839	7.25027	3.46824	up	carboxyl-terminal-processing peptidase 3, chloroplastic-like [Chenopodium quinoa]
EVM0008804	111.902	127.094	110.287	725.489	691.075	721.962	2.7467	up	PREDICTED: protein CURVATURE THYLAKOID 1A, chloroplastic [Beta vulgaris subsp. vulgaris]	93.082	Pac14G002480	29.375	31.9652	29.1525	210.635	209.837	208.981	2.96158	up	PREDICTED: protein CURVATURE THYLAKOID 1A, chloroplastic [Beta vulgaris subsp. vulgaris]
EVM0008820	60.075	65.7738	64.0264	159.965	163.094	157.184	1.47256	up	M-phase inducer phosphatase-like [Chenopodium quinoa]	93.548	Pac01G003910	10.2344	12.0344	11.3144	24.4346	22.8485	21.5944	1.2011	up	M-phase inducer phosphatase-like [Chenopodium quinoa]
EVM0008825	244.805	214.575	222.78	469.974	472.584	476.09	1.18971	up	extensin-like [Spinacia oleracea]	85.517	Pac02G008260	0.36996	0.436466	0.591924	107.608	108.386	103.926	7.95741	up	extensin-like [Spinacia oleracea]
EVM0008850	12.335	14.4403	13.4606	33.6202	31.6948	29.2173	1.36496	up	PREDICTED: uncharacterized protein LOC104892271 [Beta vulgaris subsp. vulgaris]	90.789	Pac21G000760	3.4616	3.88059	3.20734	9.4522	7.06952	7.00873	1.31161	up	uncharacterized protein LOC110692737 [Chenopodium quinoa]
EVM0008861	0.058737	0	0.160195	5.41355	4.51643	5.76127	6.0022	up	PREDICTED: inorganic pyrophosphatase 2-like [Beta vulgaris subsp. vulgaris]	53.137	Pac17G006580	0.787717	1.5738	0.899161	2.97771	3.09297	2.86522	1.60245	up	hypothetical protein BVRB_9g211320 isoform A [Beta vulgaris subsp. vulgaris]
EVM0008864	9.44223	9.20217	9.85125	42.038	43.747	44.2656	2.32142	up	myb family transcription factor PHL7-like isoform X2 [Chenopodium quinoa]	93.594	Pac11G000720	0.931492	0.700717	0.580164	3.10321	2.77612	3.3088	2.19182	up	myb family transcription factor PHL7-like isoform X2 [Chenopodium quinoa]
EVM0008870	4.98447	5.07153	4.89968	33.0217	33.4206	33.3385	2.86655	up	uncharacterized protein LOC110727495 [Chenopodium quinoa]	95.261	Pac16G010610	0.363859	0.31093	0.350626	11.4673	11.8238	9.49531	5.04699	up	uncharacterized protein LOC110727495 [Chenopodium quinoa]
EVM0008898	0	0	0	3.67851	5.70366	4.29102	8.40403	up	uncharacterized protein LOC110715482 [Chenopodium quinoa]	95.028	Pac33G004960	0	0.045425	0.064833	4.31613	4.69262	4.69181	6.46024	up	uncharacterized protein LOC110715482 [Chenopodium quinoa]
EVM0008901	14.3454	13.9363	13.6744	40.9108	43.339	42.6543	1.72876	up	PTI1-like tyrosine-protein kinase At3g15890 [Chenopodium quinoa]	98.123	Pac17G004740	4.52721	6.77142	4.86484	21.2138	21.6412	19.6161	2.11417	up	PTI1-like tyrosine-protein kinase At3g15890 [Chenopodium quinoa]
EVM0008906	0	0	0.095262	2.23157	2.40466	2.60903	5.21147	up	PREDICTED: probable calcium-binding protein CML41 [Beta vulgaris subsp. vulgaris]	79.894	Pac12G003870	0.891069	1.13652	1.79039	7.56603	7.72113	8.12593	2.73304	up	probable calcium-binding protein CML41 [Spinacia oleracea]
EVM0008912	8.1319	7.1432	7.57973	49.3425	57.3888	45.6719	2.8656	up	uncharacterized protein LOC110796829 [Spinacia oleracea]	91.459	Pac03G000560	20.0874	21.2837	21.57	138.91	124.327	137.842	2.83675	up	PREDICTED: uncharacterized protein LOC104902021 [Beta vulgaris subsp. vulgaris]
EVM0008913	33.2101	36.6893	35.9082	86.1913	76.0729	82.0379	1.34033	up	hypothetical protein SOVF_055940 [Spinacia oleracea]	98.241	Pac36G004010	76.5989	79.7372	83.672	263.144	283.583	261.316	1.91694	up	hypothetical protein SOVF_055940 [Spinacia oleracea]
EVM0008914	7.08459	7.43011	7.94868	33.661	30.4461	30.3355	2.20458	up	PREDICTED: uncharacterized protein LOC104892205 [Beta vulgaris subsp. vulgaris]	54.264	Pac33G006850	7.10192	7.75061	8.31902	15.4771	13.8209	12.8297	1.02838	up	PREDICTED: uncharacterized protein LOC104903056 [Beta vulgaris subsp. vulgaris]
EVM0008929	0.43466	0.384353	0.371791	9.45459	9.15284	9.34666	4.66483	up	PREDICTED: dof zinc finger protein DOF1.7-like [Cucumis melo]	93.333	Pac17G006530	0.700388	0.552485	1.33935	13.1891	14.1446	12.556	4.04634	up	dof zinc finger protein DOF3.1-like [Vigna unguiculata]
EVM0008935	2.15006	1.33891	1.38951	4.01144	3.57572	4.80567	1.44367	up	glycosyltransferase family 64 protein C4-like [Chenopodium quinoa]	79.412	Pac19G008390	1.55312	2.32383	2.5987	3.44381	3.8548	4.65155	1.04012	up	hypothetical protein F0562_026317 [Nyssa sinensis]
EVM0008939	0.984544	1.03105	1.01006	7.2878	6.82978	7.72769	2.97994	up	PREDICTED: protein GIGANTEA [Beta vulgaris subsp. vulgaris]	99.231	Pac02G008930	0.550352	0.515235	0.774482	4.48604	4.74086	4.75282	3.07409	up	PREDICTED: protein GIGANTEA [Beta vulgaris subsp. vulgaris]
EVM0008954	6.12369	5.54874	5.84648	19.2172	22.5773	21.9095	1.99025	up	uncharacterized protein LOC110692737 [Chenopodium quinoa]	96.916	Pac21G000760	3.4616	3.88059	3.20734	9.4522	7.06952	7.00873	1.31161	up	uncharacterized protein LOC110692737 [Chenopodium quinoa]
EVM0008973	0.197785	0.139652	0.126479	0.364492	0.792452	0.550275	1.92167	up	BEL1-like homeodomain protein 1 [Spinacia oleracea]	81.601	Pac20G005770	0.18635	0.11955	0.405816	2.56594	2.32944	1.66787	3.26241	up	BEL1-like homeodomain protein 1 [Chenopodium quinoa]
EVM0008994	0.906214	0.285727	1.12152	25.8876	29.0878	23.7161	5.00555	up	uncharacterized protein LOC110794909 [Spinacia oleracea]	96.61	Pac11G003960	1.69117	2.51105	2.67435	103.926	102.029	101.372	5.63475	up	uncharacterized protein LOC110794909 [Spinacia oleracea]
EVM0008996	0.408328	0.225976	0.268118	2.90963	3.28806	3.88993	3.50504	up	squamosa promoter-binding-like protein 8 [Chenopodium quinoa]	92.832	Pac02G004790	0.034765	0	0	4.24701	3.47441	3.42598	7.19117	up	squamosa promoter-binding-like protein 8 [Chenopodium quinoa]
EVM0009005	4.48868	4.15869	4.915	19.441	18.0831	18.9256	2.18378	up	PREDICTED: uncharacterized protein LOC104909071 [Beta vulgaris subsp. vulgaris]	93.137	Pac20G007640	12.0107	11.1131	9.89925	46.0465	44.2595	51.6022	2.26148	up	uncharacterized protein LOC110715743 [Chenopodium quinoa]
EVM0009026	5.39488	5.25491	6.34799	10.0483	11.6552	12.2267	1.12779	up	uncharacterized protein LOC110685243 [Chenopodium quinoa]	57.555	Pac0G002180	1.61518	1.76873	1.29783	3.15363	2.68034	2.58562	1.00117	up	uncharacterized protein LOC110685243 [Chenopodium quinoa]
EVM0009028	0.029297	0	0.020013	15.2879	15.8166	16.6242	9.51226	up	PREDICTED: protein HOTHEAD-like [Beta vulgaris subsp. vulgaris]	97.387	Pac36G008160	0	0	0	10.8857	10.5582	11.685	10.3292	up	PREDICTED: protein HOTHEAD-like [Beta vulgaris subsp. vulgaris]
EVM0009029	0.20042	0.024324	0.03263	332.37	326.43	323.473	11.036	up	putative lipid-binding protein At4g00165 [Ziziphus jujuba]	97.744	Pac02G004680	0.798375	0.795969	2.05029	54.0835	47.7309	53.623	5.44515	up	putative lipid-binding protein At4g00165 [Ziziphus jujuba]
EVM0009045	1.58713	1.14571	1.46171	8.71168	8.40097	7.88695	2.69524	up	receptor protein-tyrosine kinase CEPR1 [Spinacia oleracea]	96.976	Pac35G010090	0.202763	0.242264	0.224278	2.99124	3.56882	2.84337	3.936	up	receptor protein-tyrosine kinase CEPR1-like [Chenopodium quinoa]
EVM0009054	5.38982	5.17155	5.50924	26.1444	24.4683	23.1871	2.32684	up	PREDICTED: probable cytokinin riboside 5'-monophosphate phosphoribohydrolase LOGL10 [Beta vulgaris subsp. vulgaris]	99.115	Pac28G001270	6.34131	6.8461	7.68693	17.2144	17.5284	15.9041	1.44372	up	PREDICTED: probable cytokinin riboside 5'-monophosphate phosphoribohydrolase LOGL10 [Beta vulgaris subsp. vulgaris]
EVM0009055	0.220007	0.484547	0.519311	1.95931	3.87347	2.56835	2.78342	up	PREDICTED: pathogenesis-related protein 1B [Beta vulgaris subsp. vulgaris]	95.679	Pac17G003800	0	0	0	4.87161	4.59	5.8795	7.90537	up	PREDICTED: pathogenesis-related protein 1B [Beta vulgaris subsp. vulgaris]
EVM0009058	5.10663	3.99141	4.63129	9.98217	10.5196	11.1476	1.33113	up	PI-PLC X domain-containing protein At5g67130-like [Chenopodium quinoa]	85.025	Pac12G001370	0.035971	0.207013	0.0855	1.8561	2.46088	1.74707	4.14331	up	PI-PLC X domain-containing protein At5g67130-like [Chenopodium quinoa]
EVM0009075	0	0.008788	0.035802	8.25462	8.65759	8.89405	8.7647	up	uncharacterized protein LOC8274413 isoform X2 [Ricinus communis]	77.143	Pac27G004200	0.811283	0.74927	0.667691	5.26632	6.64383	5.72593	3.12323	up	protein ACCELERATED CELL DEATH 6-like [Hevea brasiliensis]
EVM0009098	32.995	33.7558	32.5426	108.036	115.793	107.115	1.86915	up	PREDICTED: uncharacterized protein LOC104907900 isoform X1 [Beta vulgaris subsp. vulgaris]	85.065	Pac29G013440	2.05082	1.37208	1.00688	91.6033	87.6579	95.5048	6.05053	up	PREDICTED: uncharacterized protein LOC104907900 isoform X1 [Beta vulgaris subsp. vulgaris]
EVM0009101	0.024479	0	0.026449	1.43481	1.59965	1.68973	5.81836	up	protein PHYTOCHROME KINASE SUBSTRATE 3-like [Chenopodium quinoa]	93.973	Pac16G008480	0	0	0	0.626922	0.851732	0.805582	6.51036	up	PREDICTED: protein PHYTOCHROME KINASE SUBSTRATE 3 [Beta vulgaris subsp. vulgaris]
EVM0009109	0.012523	0.030994	0	33.5798	35.1797	33.2284	10.5535	up	remorin 4.1-like [Chenopodium quinoa]	89.831	Pac11G002290	0.170989	0.125276	0.185841	20.956	20.9155	18.2221	6.99657	up	remorin 4.1-like [Chenopodium quinoa]
EVM0009133	0.709327	0.496419	0.50391	2.56518	1.99524	2.816	2.18467	up	F-box protein PP2-A13-like [Chenopodium quinoa]	58.644	Pac05G002070	7.01781	6.61365	7.33777	12.6704	14.1908	15.5967	1.18029	up	PREDICTED: F-box protein PP2-A12 [Beta vulgaris subsp. vulgaris]
EVM0009136	21.3992	22.1481	19.6658	57.8568	64.1724	57.8729	1.64184	up	PREDICTED: uncharacterized protein LOC104887687 [Beta vulgaris subsp. vulgaris]	97.283	Pac07G000750	163.673	164.881	174.181	367.381	350.169	368.07	1.27654	up	PREDICTED: uncharacterized protein LOC104887687 [Beta vulgaris subsp. vulgaris]
EVM0009144	3.13269	3.17652	2.14837	7.81114	6.93915	7.82503	1.54199	up	PREDICTED: root phototropism protein 2 [Beta vulgaris subsp. vulgaris]	83.59	Pac36G005140	21.2401	18.8465	18.6375	83.7166	82.9564	89.2784	2.28647	up	root phototropism protein 2-like [Chenopodium quinoa]
EVM0009153	0.828225	0.810669	0.920478	4.28658	4.08678	4.42204	2.4464	up	molybdenum cofactor sulfurase [Spinacia oleracea]	70.525	Pac12G011420	0.147274	0.168564	0.251637	1.50789	1.74546	1.94335	3.27299	up	molybdenum cofactor sulfurase [Spinacia oleracea]
EVM0009154	1.6339	1.47835	1.4143	15.259	15.57	15.386	3.47225	up	tyrosine decarboxylase 1-like [Chenopodium quinoa]	96.429	Pac27G006040	1.63571	2.2359	1.79855	3.65574	3.65127	2.96152	1.01611	up	tyrosine decarboxylase 1-like [Chenopodium quinoa]
EVM0009155	0.486126	0.50762	0.894133	4.38754	3.79583	5.10315	2.89215	up	PREDICTED: GDSL esterase/lipase At2g42990 [Beta vulgaris subsp. vulgaris]	97.443	Pac30G010170	0	0	0	1.95442	1.62104	1.92556	7.19469	up	PREDICTED: GDSL esterase/lipase At2g42990 [Beta vulgaris subsp. vulgaris]
EVM0009157	1.28645	0.987665	1.30599	3.68631	3.19544	4.31382	1.76487	up	probably inactive leucine-rich repeat receptor-like protein kinase IMK2 [Chenopodium quinoa]	93.385	Pac04G005610	0.882945	0.734505	1.17805	2.96372	3.41451	3.22561	1.92745	up	probably inactive leucine-rich repeat receptor-like protein kinase IMK2 [Chenopodium quinoa]
EVM0009162	37.1094	38.5865	36.5557	118.468	120.851	119.858	1.81123	up	PREDICTED: ACT domain-containing protein ACR11 [Beta vulgaris subsp. vulgaris]	98.944	Pac06G005960	14.498	15.2772	13.4952	44.4054	38.894	40.39	1.67735	up	ACT domain-containing protein ACR11-like [Chenopodium quinoa]
EVM0009163	0.531531	0.180995	0.495909	1.22636	1.10568	0.611959	1.35794	up	PREDICTED: protein TORNADO 2 [Beta vulgaris subsp. vulgaris]	98.519	Pac01G004560	0.950173	0.957229	1.45654	2.57699	2.2597	2.11076	1.19529	up	PREDICTED: protein TORNADO 2 [Beta vulgaris subsp. vulgaris]
EVM0009191	6.68869	7.74502	5.81194	18.4115	18.3884	16.14	1.51819	up	LOB domain-containing protein 1-like [Chenopodium quinoa]	96.825	Pac17G011120	3.61679	3.04513	3.26242	6.64878	7.54661	7.91297	1.31255	up	LOB domain-containing protein 1-like [Chenopodium quinoa]
EVM0009213	10.4533	9.71669	10.2995	50.228	48.8318	51.1547	2.43063	up	NAD(P)H-quinone oxidoreductase subunit L, chloroplastic-like [Chenopodium quinoa]	97.927	Pac11G005430	7.14196	9.23395	7.85789	38.9392	42.9558	41.7001	2.51375	up	NAD(P)H-quinone oxidoreductase subunit L, chloroplastic-like [Chenopodium quinoa]
EVM0009224	39.9473	38.844	37.4856	336.943	341.58	314.314	3.22667	up	PREDICTED: chloroplast stem-loop binding protein of 41 kDa b, chloroplastic [Beta vulgaris subsp. vulgaris]	97.632	Pac06G010820	29.9367	28.9142	29.7897	115.861	114.165	116.234	2.13006	up	PREDICTED: chloroplast stem-loop binding protein of 41 kDa b, chloroplastic [Beta vulgaris subsp. vulgaris]
EVM0009228	3.31327	3.15923	2.79495	28.6208	27.8195	26.5632	3.28629	up	PREDICTED: chaperonin-like RbcX protein 2, chloroplastic [Beta vulgaris subsp. vulgaris]	97.273	Pac06G009130	0.841347	0.928066	1.50451	4.96372	5.39715	5.13082	2.38976	up	PREDICTED: chaperonin-like RbcX protein 2, chloroplastic [Beta vulgaris subsp. vulgaris]
EVM0009231	4.47599	3.66038	4.00468	14.0038	13.3218	12.1425	1.82749	up	uncharacterized protein LOC110734428 [Chenopodium quinoa]	95.628	Pac13G009570	6.02954	6.50092	5.64951	15.3853	14.758	14.2358	1.45	up	uncharacterized protein LOC110734428 [Chenopodium quinoa]
EVM0009234	4.59979	3.49293	3.41445	23.6549	23.2967	22.7186	2.71747	up	NDR1/HIN1-like protein 1 [Spinacia oleracea]	93.204	Pac26G006690	0.995403	1.6752	1.28623	9.63245	9.34316	8.57064	2.93633	up	NDR1/HIN1-like protein 1 [Spinacia oleracea]
EVM0009245	1.02996	1.0719	0.815938	87.0468	87.7065	97.083	6.61098	up	PREDICTED: BURP domain-containing protein BNM2A-like [Beta vulgaris subsp. vulgaris]	50.704	Pac34G007480	4.32143	3.88814	4.41253	36.5514	39.0755	33.5334	3.26749	up	BURP domain-containing protein BNM2A-like isoform X2 [Chenopodium quinoa]
EVM0009253	2.56982	2.27249	2.0149	9.49377	8.36358	7.19301	1.98804	up	PREDICTED: 23 kDa jasmonate-induced protein [Beta vulgaris subsp. vulgaris]	97.49	Pac02G014220	1.38098	0.734662	1.22352	8.07415	9.34036	8.85772	3.08516	up	PREDICTED: 23 kDa jasmonate-induced protein [Beta vulgaris subsp. vulgaris]
EVM0009254	6.83575	6.65242	6.7343	16.2652	14.8152	16.2501	1.35867	up	PREDICTED: cyclic nucleotide-gated ion channel 1 [Beta vulgaris subsp. vulgaris]	98.31	Pac12G012970	6.79801	6.38167	5.79171	11.6259	11.3925	12.0579	1.04925	up	PREDICTED: cyclic nucleotide-gated ion channel 1 [Beta vulgaris subsp. vulgaris]
EVM0009272	3.35407	3.49632	3.71446	9.69461	11.9171	10.3565	1.72756	up	PREDICTED: glucan endo-1,3-beta-glucosidase 13 [Beta vulgaris subsp. vulgaris]	95.708	Pac13G001080	2.93816	2.79531	2.90002	10.5163	10.0181	9.89604	1.97654	up	PREDICTED: glucan endo-1,3-beta-glucosidase 13 [Beta vulgaris subsp. vulgaris]
EVM0009280	0	0	0	11.636	12.9201	13.044	9.06272	up	PREDICTED: proline-rich protein 36-like [Beta vulgaris subsp. vulgaris]	92.035	Pac16G010800	0	0	0	1.51411	1.72819	2.01696	7.01685	up	protein YLS3-like [Spinacia oleracea]
EVM0009287	7.42603	7.29895	7.81282	25.4522	23.0116	22.7289	1.79211	up	transcription factor DIVARICATA-like [Chenopodium quinoa]	55.144	Pac07G007910	0.784269	2.55087	1.83869	4.05941	4.00074	4.34153	1.41246	up	transcription factor DIVARICATA-like [Chenopodium quinoa]
EVM0009314	2.78052	3.30765	3.81921	11.1461	10.5033	11.2071	1.86	up	PREDICTED: 1-aminocyclopropane-1-carboxylate oxidase homolog 1 [Beta vulgaris subsp. vulgaris]	96.429	Pac05G011220	4.37767	2.85419	3.90027	19.0326	20.69	19.3683	2.55895	up	PREDICTED: 1-aminocyclopropane-1-carboxylate oxidase homolog 1 [Beta vulgaris subsp. vulgaris]
EVM0009342	3.69597	3.73149	4.25087	8.57619	10.1177	9.75851	1.41456	up	PREDICTED: scarecrow-like protein 28 [Beta vulgaris subsp. vulgaris]	92.705	Pac01G001830	1.13552	1.01836	0.906456	2.7911	2.09133	2.16388	1.35073	up	PREDICTED: scarecrow-like protein 28 [Beta vulgaris subsp. vulgaris]
EVM0009348	3.87566	3.236	3.37299	7.31814	6.83306	9.25885	1.28399	up	uncharacterized protein LOC110731862 [Chenopodium quinoa]	95.055	Pac28G004880	3.54791	4.43715	4.08041	11.085	12.2029	9.82721	1.60962	up	uncharacterized protein LOC110731862 [Chenopodium quinoa]
EVM0009371	1.31919	1.29489	1.10936	3.02069	2.87577	2.392	1.27697	up	PREDICTED: uncharacterized protein LOC104908732 [Beta vulgaris subsp. vulgaris]	94.012	Pac27G004770	0.904107	1.39754	1.10223	4.38989	4.57871	4.09548	2.07085	up	30S ribosomal protein S21, chloroplastic-like [Chenopodium quinoa]
EVM0009377	0.76292	0.652233	0.594946	3.52794	3.83178	3.62232	2.55916	up	PREDICTED: tetraspanin-6 [Beta vulgaris subsp. vulgaris]	96.667	Pac18G006930	0.068698	1.21949	1.13923	9.94987	8.77613	8.95999	3.32317	up	PREDICTED: tetraspanin-6 [Beta vulgaris subsp. vulgaris]
EVM0009388	0.112937	0.297111	0.256431	6.23596	7.22494	7.55567	5.09425	up	nuclear transcription factor Y subunit A-10 [Prunus persica]	97.802	Pac05G006290	0.678848	2.20958	2.02536	3.69436	3.86616	7.34672	1.67915	up	nuclear transcription factor Y subunit A-10 [Prunus persica]
EVM0009402	24.3869	24.4889	23.2554	191.479	194.617	194.273	3.14072	up	cysteine protease RD19A-like [Chenopodium quinoa]	97.861	Pac08G005360	33.0469	31.2177	29.2426	148.64	140.236	153.499	2.40486	up	cysteine protease RD19A-like [Chenopodium quinoa]
EVM0009407	5.40305	5.33791	6.13519	10.7725	10.171	11.5173	1.07542	up	protein ZINC INDUCED FACILITATOR-LIKE 1-like isoform X2 [Spinacia oleracea]	95.968	Pac10G009750	2.51801	1.90082	2.3228	11.516	11.7432	10.4813	2.47405	up	protein ZINC INDUCED FACILITATOR-LIKE 1-like isoform X2 [Spinacia oleracea]
EVM0009412	8.32155	8.76251	9.25724	17.2501	16.2708	17.5382	1.08702	up	PREDICTED: photosynthetic NDH subunit of subcomplex B 3, chloroplastic [Beta vulgaris subsp. vulgaris]	92.373	Pac19G000480	4.16883	4.30285	4.81744	23.7048	19.7201	19.6262	2.40088	up	PREDICTED: photosynthetic NDH subunit of subcomplex B 3, chloroplastic [Beta vulgaris subsp. vulgaris]
EVM0009436	5.31132	6.69971	5.90213	24.9431	25.2631	24.9323	2.20152	up	PREDICTED: uncharacterized protein LOC104904684 [Beta vulgaris subsp. vulgaris]	98.382	Pac17G005550	10.9853	11.0371	10.6779	24.7422	24.437	25.2565	1.35038	up	PREDICTED: uncharacterized protein LOC104904684 [Beta vulgaris subsp. vulgaris]
EVM0009440	9.81251	10.3552	11.0774	60.5491	57.3789	54.7898	2.59802	up	Glutamate [NMDA] receptor subunit 1 like [Actinidia chinensis var. chinensis]	94.483	Pac29G005850	1.50536	1.38937	1.18021	24.0347	26.7483	25.7465	4.34188	up	Glutamate [NMDA] receptor subunit 1 like [Actinidia chinensis var. chinensis]
EVM0009462	9.80362	8.85342	9.44197	21.7344	19.3206	21.5734	1.28754	up	PREDICTED: transcription factor bHLH18-like [Beta vulgaris subsp. vulgaris]	52.05	Pac07G010010	5.73862	5.57406	5.74737	15.2268	15.8984	13.3658	1.54188	up	PREDICTED: transcription factor bHLH18-like [Beta vulgaris subsp. vulgaris]
EVM0009490	0.177213	0.130683	0.287295	3.19496	4.53337	3.66622	4.2446	up	PREDICTED: uncharacterized protein LOC104896347 [Beta vulgaris subsp. vulgaris]	98.425	Pac02G009030	0	0	0	2.61838	1.80439	1.30351	6.88809	up	PREDICTED: uncharacterized protein LOC104896347 [Beta vulgaris subsp. vulgaris]
EVM0009499	0.332486	0.509467	0.367999	3.04238	2.78309	3.15932	2.88786	up	hypothetical protein BVRB_6g155290 [Beta vulgaris subsp. vulgaris]	96.023	Pac11G009820	0.05402	0.068706	0.463137	4.14554	4.27298	3.2089	4.10735	up	hypothetical protein BVRB_6g155290 [Beta vulgaris subsp. vulgaris]
EVM0009505	0.317601	0.356318	0.244611	2.57776	1.95693	1.96712	2.91107	up	homeobox protein BEL1 homolog [Chenopodium quinoa]	93.488	Pac04G000980	0.100001	0.066306	0.090006	1.30836	0.839189	0.678993	3.34865	up	homeobox protein BEL1 homolog [Chenopodium quinoa]
EVM0009506	4.98141	5.35926	5.93343	24.3973	26.5762	22.7526	2.31028	up	heat shock factor protein HSF24-like [Chenopodium quinoa]	77.431	Pac07G013340	0.657315	0.697005	1.16506	5.94393	5.26117	6.49895	2.92924	up	heat shock factor protein HSF24-like [Chenopodium quinoa]
EVM0009508	0	0	0.077745	11.3907	10.0715	13.0714	8.01612	up	MLP-like protein 43 [Chenopodium quinoa]	81.818	Pac27G002080	1.44557	1.79827	1.60186	169.911	176.675	168.356	6.87966	up	MLP-like protein 34 [Spinacia oleracea]
EVM0009526	33.9285	34.0987	30.4199	63.2917	60.783	64.084	1.06685	up	hypersensitive-induced response protein 1 [Tripterygium wilfordii]	97.143	Pac16G008720	16.5306	18.957	18.4896	35.9663	34.6916	35.6795	1.14463	up	hypersensitive-induced response protein 1 [Tripterygium wilfordii]
EVM0009539	12.702	12.5154	13.3889	24.9915	27.8516	28.3558	1.2051	up	nuclear poly(A) polymerase 2-like [Spinacia oleracea]	94.844	Pac33G005080	7.48834	6.05471	6.06057	19.6285	19.7318	22.9342	1.82689	up	nuclear poly(A) polymerase 2-like [Spinacia oleracea]
EVM0009549	4.2668	4.35864	3.63642	9.78971	10.8115	10.2961	1.46327	up	uncharacterized protein LOC110713850 [Chenopodium quinoa]	97.529	Pac10G002470	3.62642	3.74457	3.05168	8.75784	8.51208	8.24523	1.45344	up	uncharacterized protein LOC110713850 [Chenopodium quinoa]
EVM0009556	2.45948	2.56834	2.61502	51.1998	47.6906	49.4405	4.40057	up	PREDICTED: probable E3 ubiquitin-protein ligase XERICO [Beta vulgaris subsp. vulgaris]	92.208	Pac24G001200	21.1017	24.8885	22.7378	103.687	113.177	93.8939	2.34085	up	PREDICTED: probable E3 ubiquitin-protein ligase XERICO [Beta vulgaris subsp. vulgaris]
EVM0009561	13.8424	16.2754	15.9464	41.4602	42.4647	50.888	1.6799	up	PREDICTED: probable methyltransferase PMT15 [Beta vulgaris subsp. vulgaris]	89.226	Pac01G014480	10.8131	10.2571	10.4736	58.1543	58.3047	59.4555	2.64254	up	PREDICTED: probable methyltransferase PMT15 [Beta vulgaris subsp. vulgaris]
EVM0009569	0.88544	1.29631	0.904955	2.60336	3.31486	2.83619	1.62718	up	PREDICTED: protein HOTHEAD isoform X2 [Beta vulgaris subsp. vulgaris]	95.857	Pac11G008940	0.084969	0.152067	0.08343	1.42532	0.898865	0.95306	3.3341	up	PREDICTED: protein HOTHEAD isoform X2 [Beta vulgaris subsp. vulgaris]
EVM0009586	3.95382	4.41242	2.7	29.0391	26.6583	24.3111	2.96418	up	hypothetical protein BVRB_3g068790 [Beta vulgaris subsp. vulgaris]	99.425	Pac11G003680	0.034725	0.150874	0.524131	7.22759	6.12582	5.3657	4.55287	up	hypothetical protein BVRB_3g068790 [Beta vulgaris subsp. vulgaris]
EVM0009595	0.129941	0.156078	0.166842	0.500295	0.872089	0.776939	2.25443	up	PREDICTED: lipase-like PAD4 [Beta vulgaris subsp. vulgaris]	95.886	Pac03G011550	0.726831	1.01862	1.18147	6.58235	5.6118	5.88331	2.77769	up	PREDICTED: lipase-like PAD4 [Beta vulgaris subsp. vulgaris]
EVM0009606	0.604152	0.57688	0.966598	2.76279	2.1521	2.14091	1.81916	up	PREDICTED: myosin heavy chain kinase C [Beta vulgaris subsp. vulgaris]	97.073	Pac19G005750	0.098144	0.08701	0.190745	0.866295	0.718208	0.707842	2.5552	up	PREDICTED: myosin heavy chain kinase C [Beta vulgaris subsp. vulgaris]
EVM0009621	54.2093	51.5563	48.6346	183.195	180.276	172.993	1.92961	up	ATP synthase gamma chain, chloroplastic [Spinacia oleracea]	97.514	Pac08G012660	12.7457	12.4375	11.7945	87.1805	82.7144	82.5218	2.9338	up	ATP synthase gamma chain, chloroplastic [Spinacia oleracea]
EVM0009630	1.19068	1.09014	1.19407	3.83787	4.56149	4.98643	2.05617	up	PREDICTED: uncharacterized protein LOC104896033 [Beta vulgaris subsp. vulgaris]	88.832	Pac12G003590	1.32292	0.613837	0.864694	4.43042	3.60421	3.26317	2.09751	up	PREDICTED: uncharacterized protein LOC104896033 [Beta vulgaris subsp. vulgaris]
EVM0009633	1.8587	1.82853	2.2508	15.2727	14.9065	14.121	3.02526	up	PREDICTED: low-temperature-induced cysteine proteinase [Vitis vinifera]	96.989	Pac09G003400	1.26742	1.33634	1.55521	17.0166	16.295	16.6691	3.74108	up	putative cysteine protease RD21B [Vitis vinifera]
EVM0009639	295.594	301.108	300.384	817.952	793.966	774.826	1.54527	up	fructose-bisphosphate aldolase 1 [Diospyros kaki]	99.248	Pac07G011610	37.5338	31.623	36.8104	190.558	178.279	186.378	2.55365	up	fructose-bisphosphate aldolase 1 [Diospyros kaki]
EVM0009642	0.682579	0.669057	0.772301	48.8881	54.4348	53.6414	6.3209	up	PREDICTED: protein ASPARTIC PROTEASE IN GUARD CELL 2 [Beta vulgaris subsp. vulgaris]	95.42	Pac17G011400	0.028645	0.190105	0.11988	10.6642	9.7451	10.2874	6.48023	up	PREDICTED: protein ASPARTIC PROTEASE IN GUARD CELL 2 [Beta vulgaris subsp. vulgaris]
EVM0009644	0.51423	0.502723	0.362702	1.80539	2.59105	2.14758	2.34566	up	PREDICTED: tyrosine/DOPA decarboxylase 1 [Beta vulgaris subsp. vulgaris]	97.665	Pac30G008670	0.13171	0.084234	0.052415	0.9048	0.884199	1.01605	3.43465	up	PREDICTED: tyrosine/DOPA decarboxylase 1 [Beta vulgaris subsp. vulgaris]
EVM0009650	1.07822	0.879251	1.04769	1.91346	1.92652	2.09027	1.10788	up	putative serine/threonine-protein kinase-like protein CCR3 [Chenopodium quinoa]	87.126	Pac28G008750	0.246609	0.175966	0.122925	0.52802	0.430395	0.462626	1.4909	up	putative serine/threonine-protein kinase-like protein CCR3 [Chenopodium quinoa]
EVM0009665	1.24128	1.36722	2.04838	3.25736	3.11399	2.56726	1.06092	up	PREDICTED: uncharacterized protein LOC104906597 [Beta vulgaris subsp. vulgaris]	91.485	Pac05G012040	0.441175	0.30138	0.322241	2.23513	1.73989	2.61405	2.71054	up	PREDICTED: uncharacterized protein LOC104906597 [Beta vulgaris subsp. vulgaris]
EVM0009667	6.77709	5.96932	6.29445	17.5575	19.2224	17.6887	1.64721	up	U-box domain-containing protein 4-like [Chenopodium quinoa]	96.344	Pac02G015700	6.27852	5.66338	6.03043	10.9989	11.1929	12.2933	1.10237	up	U-box domain-containing protein 4-like [Chenopodium quinoa]
EVM0009673	1.83553	1.80344	1.43329	17.2774	14.1016	16.2825	3.34724	up	olee1-like protein [Spinacia oleracea]	97.177	Pac31G000290	2.0936	2.07363	3.19418	5.69906	5.26887	4.36993	1.2197	up	olee1-like protein [Spinacia oleracea]
EVM0009696	39.6389	39.1785	38.3726	832.058	858.502	815.987	4.55046	up	photosystem I reaction center subunit II, chloroplastic-like [Chenopodium quinoa]	95.918	Pac21G006910	1.38071	1.09963	1.27399	231.505	219.536	239.054	7.61519	up	photosystem I reaction center subunit II, chloroplastic-like [Chenopodium quinoa]
EVM0009732	0.445577	0.660581	0.328175	2.0238	2.11186	1.97281	2.18322	up	O-methyltransferase [Macleaya cordata]	98.79	Pac07G013210	0.845975	0.881838	0.996901	18.5479	18.4651	20.7068	4.55082	up	O-methyltransferase, family 3 [Corchorus olitorius]
EVM0009739	0.501222	0.153329	0.35831	1.39788	1.95367	1.27911	2.25393	up	protein enabled homolog [Quercus lobata]	93.857	Pac17G010560	0.267742	0.219475	0.406636	2.34854	2.16104	2.47695	2.99444	up	hypothetical protein E2542_SST10050 [Spatholobus suberectus]
EVM0009748	2.30065	2.5988	2.31723	5.22447	4.81524	4.97991	1.18832	up	hypothetical protein TEA_009974 [Camellia sinensis var. sinensis]	95.571	Pac35G009260	2.57373	1.85495	1.86285	3.88927	4.43922	3.53826	1.06444	up	hypothetical protein FH972_013751 [Carpinus fangiana]
EVM0009750	2.55337	2.20389	1.90602	8.6472	10.9972	8.31456	2.17029	up	zinc finger protein 7-like [Chenopodium quinoa]	96.552	Pac13G002350	0.318795	0.089239	0.336122	1.98692	1.50023	1.83209	2.84932	up	zinc finger protein 7-like [Chenopodium quinoa]
EVM0009762	0.024814	0.018714	0	1.38497	1.42038	2.08911	6.29518	up	uncharacterized protein LOC110804116 [Spinacia oleracea]	73.3	Pac11G007650	0.072886	0	0	0.532083	0.580522	0.745068	4.17837	up	uncharacterized protein LOC110804116 [Spinacia oleracea]
EVM0009772	1.32122	1.33213	1.31912	2.35047	2.46155	2.58618	1.02005	up	indole-3-pyruvate monooxygenase YUCCA6-like [Chenopodium quinoa]	88.182	Pac36G007160	0.087476	0.049499	0	1.13712	1.35128	1.09173	4.56011	up	indole-3-pyruvate monooxygenase YUCCA6-like [Chenopodium quinoa]
EVM0009781	16.5363	13.4763	15.099	54.7938	52.2491	47.0334	1.89999	up	auxin-induced protein 22D [Spinacia oleracea]	98.492	Pac16G011230	5.12033	4.20344	4.16187	7.67964	9.5439	8.27046	1.07547	up	auxin-induced protein 22D [Spinacia oleracea]
EVM0009808	8.64729	8.88879	9.61439	41.3545	38.0233	38.2925	2.24836	up	root phototropism protein 2-like [Chenopodium quinoa]	96.392	Pac26G002730	1.69443	0.793315	1.23798	5.67997	5.88274	6.1352	2.38155	up	root phototropism protein 2-like [Chenopodium quinoa]
EVM0009811	27.9972	26.6329	28.5409	89.7957	90.6412	85.5046	1.80987	up	uncharacterized protein LOC110788014 [Spinacia oleracea]	97.921	Pac17G003720	6.91018	6.59276	6.1823	43.3727	42.5091	44.8705	2.89194	up	uncharacterized protein LOC110788014 [Spinacia oleracea]
EVM0009836	49.0332	43.0363	44.4656	812.832	809.813	768.814	4.26238	up	inositol-3-phosphate synthase-like [Chenopodium quinoa]	97.461	Pac07G013950	22.6473	20.3636	20.6114	1039.6	1029.01	1070.56	5.78676	up	inositol-3-phosphate synthase [Chenopodium quinoa]
EVM0009844	2.26325	1.89756	1.90796	16.5326	17.9023	17.8121	3.21985	up	pectinesterase-like [Chenopodium quinoa]	94.669	Pac16G001950	0.369107	0.549394	0.330418	14.9275	12.195	13.135	5.11497	up	pectinesterase-like [Chenopodium quinoa]
EVM0009845	0.051273	0.047079	0	2.35837	2.81651	2.09982	6.04446	up	homeobox protein BEL1 homolog [Chenopodium quinoa]	93.291	Pac05G001450	0	0	0	0.634869	0.488793	0.807114	6.61512	up	homeobox protein BEL1 homolog [Chenopodium quinoa]
EVM0009861	21.5133	22.1086	22.4351	41.0101	37.9969	42.6622	1.01379	up	probable ubiquitin-conjugating enzyme E2 24 [Spinacia oleracea]	97.166	Pac02G013130	6.62519	6.78105	6.03363	21.505	23.3223	22.1698	1.94871	up	probable ubiquitin-conjugating enzyme E2 24 isoform X1 [Chenopodium quinoa]
EVM0009886	0.070682	0	0	2.24577	2.3608	2.53692	6.19464	up	PREDICTED: short-chain dehydrogenase TIC 32, chloroplastic [Beta vulgaris subsp. vulgaris]	97.264	Pac23G001800	0.10008	0	0	2.24431	1.9426	2.16309	5.53901	up	PREDICTED: short-chain dehydrogenase TIC 32, chloroplastic [Beta vulgaris subsp. vulgaris]
EVM0009906	44.5848	44.4279	44.4883	77.67	86.9966	85.4969	1.03888	up	PREDICTED: naringenin,2-oxoglutarate 3-dioxygenase [Beta vulgaris subsp. vulgaris]	97.275	Pac29G010590	42.2707	36.9536	38.6883	103.721	98.5296	107.978	1.55957	up	PREDICTED: naringenin,2-oxoglutarate 3-dioxygenase [Beta vulgaris subsp. vulgaris]
EVM0009926	0	0	0	1.20911	1.31713	1.9366	7.63212	up	3-ketoacyl-CoA synthase 12-like [Spinacia oleracea]	95.957	Pac09G011750	0	0	0	0.685991	0.725804	0.749647	6.6712	up	3-ketoacyl-CoA synthase 12-like [Spinacia oleracea]
EVM0009928	5.23166	5.64834	5.64712	73.8033	73.8196	73.7341	3.87434	up	protein plastid transcriptionally active 16, chloroplastic-like isoform X1 [Chenopodium quinoa]	98.193	Pac09G010940	0.18665	0.572874	0.694099	11.3701	13.0667	12.749	4.72428	up	protein plastid transcriptionally active 16, chloroplastic-like isoform X1 [Chenopodium quinoa]
EVM0009939	5.3308	5.44534	5.24001	45.582	51.1005	43.3388	3.25858	up	PREDICTED: cinnamoyl-CoA reductase 1 [Beta vulgaris subsp. vulgaris]	95.665	Pac17G004180	0.815929	0.463583	0.788688	12.3465	12.9513	12.7482	4.31655	up	cinnamoyl-CoA reductase 1-like [Chenopodium quinoa]
EVM0009954	0	0	0	4.00487	3.40756	3.94143	9.18403	up	putative receptor-like protein kinase At4g00960 isoform X2 [Chenopodium quinoa]	90.318	Pac02G013930	0.064124	0	0.029231	1.61991	1.15323	1.51151	5.18195	up	putative receptor-like protein kinase At4g00960 isoform X2 [Chenopodium quinoa]
EVM0009977	22.507	23.239	23.2309	50.8092	50.3024	49.2888	1.25749	up	PREDICTED: dirigent protein 22 [Beta vulgaris subsp. vulgaris]	94.737	Pac06G013680	4.16516	4.62151	4.92128	92.1004	96.4379	94.4744	4.52317	up	PREDICTED: dirigent protein 22 [Beta vulgaris subsp. vulgaris]
EVM0009988	2.36452	2.42823	1.90586	14.4	14.469	13.1203	2.77253	up	wall-associated receptor kinase-like 8 isoform X1 [Chenopodium quinoa]	61.244	Pac02G008220	0.26786	0.337779	0.257739	9.19523	8.82772	9.51466	5.10316	up	wall-associated receptor kinase-like 8 isoform X1 [Chenopodium quinoa]
EVM0010010	1.99832	1.49712	1.83923	19.3783	18.8442	20.9384	3.58725	up	BEL1-like homeodomain protein 1 [Chenopodium quinoa]	91.746	Pac05G006180	2.48269	2.02443	2.43901	12.4602	13.0645	14.0227	2.66515	up	BEL1-like homeodomain protein 1 [Chenopodium quinoa]
EVM0010017	5.06029	4.57893	4.47117	12.6732	12.0343	12.6846	1.53366	up	transmembrane protein DDB_G0273707/DDB_G0273361-like [Chenopodium quinoa]	89.669	Pac23G002880	1.38366	1.33497	1.4867	15.8053	16.3782	16.7326	3.66156	up	transmembrane protein DDB_G0273707/DDB_G0273361-like [Chenopodium quinoa]
EVM0010027	0.082053	0.710959	0.238948	14.3824	17.9353	14.53	5.13702	up	peroxidase 10-like [Tripterygium wilfordii]	97.546	Pac19G014500	0	0	0	1.90975	2.79706	2.6649	7.68667	up	peroxidase 10-like [Tripterygium wilfordii]
EVM0010032	2.30984	2.25855	1.91674	8.24317	8.24773	8.72662	2.08176	up	PREDICTED: transcription factor DIVARICATA [Beta vulgaris subsp. vulgaris]	94.083	Pac16G006970	5.029	4.30325	5.09747	14.9972	12.2524	12.8224	1.63032	up	PREDICTED: transcription factor DIVARICATA [Beta vulgaris subsp. vulgaris]
EVM0010034	0.046657	0.078321	0.013351	0.801364	0.902135	0.829754	4.16327	up	two-component response regulator-like APRR5 isoform X2 [Chenopodium quinoa]	95.529	Pac01G016190	1.09757	0.9942	1.07436	7.13507	6.96479	8.91307	3.00298	up	hypothetical protein SOVF_195890 isoform C [Spinacia oleracea]
EVM0010049	1.17476	1.07528	1.38643	4.87347	4.86893	5.07056	2.14421	up	probable pectate lyase 8 [Chenopodium quinoa]	97.773	Pac11G003210	0.921282	1.10711	0.670371	3.18478	2.22216	2.52405	1.70654	up	probable pectate lyase 8 [Chenopodium quinoa]
EVM0010059	2.0484	1.90367	1.51978	4.01895	3.3135	3.25451	1.07682	up	transcription factor bHLH14-like [Chenopodium quinoa]	89.238	Pac15G012020	0.028649	0.379132	0.118896	5.82691	5.10179	5.47976	4.74045	up	transcription factor MYC2-like [Chenopodium quinoa]
EVM0010068	13.9493	11.0425	11.7227	48.7114	51.8793	54.8006	2.20725	up	putative protein TPRXL [Chenopodium quinoa]	76.398	Pac30G004960	5.7036	8.10302	5.22996	28.24	27.2369	30.9511	2.3383	up	putative protein TPRXL [Chenopodium quinoa]
EVM0010082	5.33254	7.06152	6.23444	21.7049	23.8116	22.6014	2.00385	up	PREDICTED: uncharacterized protein LOC104888727 [Beta vulgaris subsp. vulgaris]	97.586	Pac31G007640	4.29545	5.05535	5.12154	18.2715	17.7112	17.5116	2.05031	up	PREDICTED: uncharacterized protein LOC104888727 [Beta vulgaris subsp. vulgaris]
EVM0010107	1.62467	0.427725	1.35008	20.5822	46.1827	27.4175	4.62185	up	photosystem II protein D1 [Hibiscus syriacus]	99.718	Pac0G001070	0.069414	0.899345	1.13916	4.89565	8.05014	5.13026	2.92041	up	photosystem II protein D1 [Amaranthus hypochondriacus]
EVM0010110	13.4995	11.1127	12.7168	33.2774	35.919	38.6115	1.66022	up	ureide permease 2-like isoform X1 [Spinacia oleracea]	82.276	Pac29G004380	5.2407	3.97913	4.56541	8.72826	8.30711	8.4622	1.04803	up	PREDICTED: ureide permease 2 [Beta vulgaris subsp. vulgaris]
EVM0010121	1.34384	1.09126	1.08621	3.56308	3.40725	3.65412	1.71312	up	transcription factor TCP20-like [Spinacia oleracea]	95.699	Pac16G006160	1.28599	1.27052	1.50229	3.9027	2.60793	2.28828	1.27189	up	transcription factor TCP20-like [Spinacia oleracea]
EVM0010128	1.69942	1.24743	1.41151	5.25227	5.32414	5.24961	1.97302	up	UNC93-like protein 1 [Spinacia oleracea]	98.71	Pac01G016400	2.28643	1.70932	2.082	4.37422	3.91595	3.20871	1.07746	up	UNC93-like protein 1 [Spinacia oleracea]
EVM0010134	130.499	130.305	129.815	417.858	402.757	403.587	1.78135	up	PREDICTED: glycine dehydrogenase (decarboxylating), mitochondrial [Beta vulgaris subsp. vulgaris]	99.331	Pac36G006240	24.1076	22.4281	23.9438	90.8792	85.5083	91.7761	2.09255	up	PREDICTED: glycine dehydrogenase (decarboxylating), mitochondrial [Beta vulgaris subsp. vulgaris]
EVM0010135	6.77614	6.49894	6.06365	27.3906	25.1267	25.6845	2.14614	up	PREDICTED: thioredoxin-like 1-1, chloroplastic [Beta vulgaris subsp. vulgaris]	91.034	Pac21G008160	6.37299	5.66763	6.92506	16.686	20.7154	18.8888	1.72795	up	PREDICTED: thioredoxin-like 1-1, chloroplastic [Beta vulgaris subsp. vulgaris]
EVM0010152	2.187	2.64672	2.13725	19.575	21.7323	20.1132	3.2685	up	PREDICTED: late embryogenesis abundant protein 31 [Beta vulgaris subsp. vulgaris]	81.395	Pac23G001350	6.32632	5.03105	6.64995	58.9239	57.3948	60.5641	3.45087	up	PREDICTED: late embryogenesis abundant protein 31 [Beta vulgaris subsp. vulgaris]
EVM0010158	0.242872	0.195464	0.309811	4.3602	4.15765	4.58452	4.21415	up	uncharacterized protein LOC110690801 [Chenopodium quinoa]	96.97	Pac22G009580	0.381218	0.419331	0.177778	3.75408	3.85059	3.56244	3.61697	up	uncharacterized protein LOC110690801 [Chenopodium quinoa]
EVM0010162	3.29444	3.72151	3.89097	8.5297	9.11505	9.94811	1.46992	up	CBL-interacting serine/threonine-protein kinase 1-like [Chenopodium quinoa]	98.462	Pac01G010590	2.34153	2.54508	3.32938	5.8275	6.05288	6.42392	1.31299	up	CBL-interacting serine/threonine-protein kinase 1-like [Chenopodium quinoa]
EVM0010170	0.07785	0	0.218604	10.001	10.378	10.9395	5.28186	up	long-chain-alcohol oxidase FAO4A-like [Chenopodium quinoa]	95.098	Pac01G005730	0.037748	0.040148	0	18.8964	18.4367	17.6676	9.03973	up	long-chain-alcohol oxidase FAO4A-like [Chenopodium quinoa]
EVM0010172	1.43992	1.79495	1.61598	3.61279	2.82358	3.58416	1.17474	up	uncharacterized protein At4g08330, chloroplastic-like [Chenopodium quinoa]	86.42	Pac08G006190	2.83785	3.1262	3.23285	11.0254	9.77166	11.7545	1.96615	up	uncharacterized protein At4g08330, chloroplastic-like [Chenopodium quinoa]
EVM0010181	1.49044	1.84652	1.47865	10.3767	10.4379	10.4289	2.82513	up	hypothetical protein Ahy_B05g074475 [Arachis hypogaea]	90.678	Pac22G000830	0.057957	0	0.127942	0.795834	1.43143	1.5162	4.15506	up	alkane hydroxylase MAH1-like [Spinacia oleracea]
EVM0010193	0.391332	0.493922	0.276765	2.41268	1.8939	2.4409	2.61716	up	probable glycosyltransferase At5g11130 [Spinacia oleracea]	81.25	Pac29G007410	1.7045	1.36053	2.33118	10.7996	11.811	12.8584	2.86723	up	probable glycosyltransferase At5g11130 [Spinacia oleracea]
EVM0010196	15.6511	15.0585	15.2311	42.3735	40.3532	41.3229	1.56516	up	uncharacterized protein LOC110693623 [Chenopodium quinoa]	95.146	Pac02G013100	12.7093	11.8776	12.2392	37.6198	34.2632	36.8005	1.7244	up	uncharacterized protein LOC110693623 [Chenopodium quinoa]
EVM0010197	0.020042	0	0.038919	0.643796	0.687688	0.892739	4.74993	up	PREDICTED: alpha-L-arabinofuranosidase 1 [Beta vulgaris subsp. vulgaris]	61.786	Pac16G009110	0.199773	0.378755	0.395739	2.16299	2.8107	2.96097	3.15599	up	PREDICTED: alpha-L-arabinofuranosidase 1-like [Beta vulgaris subsp. vulgaris]
EVM0010219	3.09081	3.13072	3.21789	11.315	10.5787	10.1744	1.89671	up	hypothetical protein SOVF_174830 [Spinacia oleracea]	70.404	Pac01G000090	6.20195	6.64687	5.53374	34.243	34.373	34.8852	2.65572	up	PREDICTED: metal-nicotianamine transporter YSL1 [Beta vulgaris subsp. vulgaris]
EVM0010223	1.48208	0.915857	1.17104	3.82726	3.20907	2.45621	1.51482	up	uncharacterized protein LOC114299149 [Camellia sinensis]	92.715	Pac08G010940	3.86297	3.61802	3.47365	11.2535	8.92902	9.68251	1.59736	up	uncharacterized protein LOC114299149 [Camellia sinensis]
EVM0010235	0.315313	0.293692	0.614131	2.82763	4.02973	4.20392	3.2347	up	PREDICTED: tyrosine/DOPA decarboxylase 1 [Beta vulgaris subsp. vulgaris]	97.076	Pac17G008040	0.122849	0.075931	0.180843	1.46942	0.993561	1.09793	3.26157	up	PREDICTED: tyrosine/DOPA decarboxylase 1 [Beta vulgaris subsp. vulgaris]
EVM0010236	14.7212	15.8101	16.3359	475.047	482.25	492.515	5.08434	up	PREDICTED: photosystem II reaction center W protein, chloroplastic [Beta vulgaris subsp. vulgaris]	96.35	Pac16G011270	0.420081	0.347713	0	195.46	184.524	198.915	8.44646	up	PREDICTED: photosystem II reaction center W protein, chloroplastic [Beta vulgaris subsp. vulgaris]
EVM0010243	0.204262	0.324356	0.262691	19.1828	18.459	13.09	6.04088	up	salicylate carboxymethyltransferase-like [Chenopodium quinoa]	91.045	Pac11G000510	36.9941	34.6296	38.0968	64.3191	68.0852	64.3395	1.00783	up	PREDICTED: uncharacterized protein LOC103485074 [Cucumis melo]
EVM0010249	26.5666	30.404	27.8624	65.3769	65.5299	69.3859	1.37255	up	lactoylglutathione lyase GLX1-like [Camellia sinensis]	88.966	Pac08G012730	36.4272	38.3225	37.0796	112.695	113.311	115.807	1.77706	up	lactoylglutathione lyase GLX1-like [Camellia sinensis]
EVM0010268	0.74439	1.08206	1.27366	20.9492	19.5942	22.1911	4.46836	up	PREDICTED: uncharacterized protein LOC104890548 [Beta vulgaris subsp. vulgaris]	97.147	Pac03G012470	1.73569	1.49203	1.6229	7.66748	8.29418	8.03222	2.45801	up	PREDICTED: uncharacterized protein LOC104890548 [Beta vulgaris subsp. vulgaris]
EVM0010278	0.041578	0	0	5.53954	5.22142	5.4384	7.77084	up	cytochrome P450 82G1-like [Spinacia oleracea]	94.019	Pac28G005380	1.77418	1.67343	1.52838	41.9079	38.2837	40.7101	4.74735	up	cytochrome P450 82G1-like [Spinacia oleracea]
EVM0010279	0.724758	0.572779	0.223069	0.995171	1.65848	0.760178	1.26627	up	PREDICTED: subtilisin-like protease SBT1.2 [Beta vulgaris subsp. vulgaris]	95.355	Pac27G006080	0.616273	0.551793	0.281832	1.18193	1.09505	1.27313	1.42763	up	subtilisin-like protease SBT1.2 [Chenopodium quinoa]
EVM0010281	1.09784	1.65557	1.21254	3.67551	2.91448	3.09989	1.41687	up	protein UPSTREAM OF FLC [Spinacia oleracea]	88.632	Pac28G010060	2.05289	1.36936	1.50074	3.06922	3.05147	3.64322	1.13879	up	protein UPSTREAM OF FLC [Spinacia oleracea]
EVM0010296	0.294852	0.319946	0.17827	9.15339	9.74109	8.82712	5.18867	up	uncharacterized protein LOC115723393 [Cannabis sativa]	90.945	Pac13G001070	4.76315	3.64599	4.66483	335.584	318.532	332.057	6.3905	up	uncharacterized protein LOC115723393 [Cannabis sativa]
EVM0010300	0.160502	0.066336	0.158841	0.972838	0.952153	1.22928	3.01793	up	uncharacterized protein LOC110725069 [Chenopodium quinoa]	96.707	Pac02G000020	0	0	0.035874	1.66522	1.47347	1.01896	6.24069	up	uncharacterized protein LOC110790274 [Spinacia oleracea]
EVM0010337	4.35344	4.74719	4.05158	9.15578	10.2047	10.6982	1.32218	up	PREDICTED: floral homeotic protein APETALA 2 [Beta vulgaris subsp. vulgaris]	91.379	Pac07G013190	2.16064	2.19425	2.785	4.68781	4.5966	4.87274	1.15059	up	floral homeotic protein APETALA 2-like [Chenopodium quinoa]
EVM0010340	34.0397	33.4422	33.7098	90.4431	83.5264	83.4541	1.48018	up	probable phospholipid hydroperoxide glutathione peroxidase isoform X1 [Chenopodium quinoa]	98.79	Pac19G000350	7.42859	10.0079	8.49949	40.4718	41.8511	38.3829	2.38511	up	probable phospholipid hydroperoxide glutathione peroxidase isoform X1 [Chenopodium quinoa]
EVM0010345	3.25844	3.31324	3.30453	8.06899	8.12827	8.73653	1.46501	up	uncharacterized protein LOC110795247 [Spinacia oleracea]	90.278	Pac05G002860	1.71076	1.83392	2.10077	4.14677	3.68804	3.81194	1.20284	up	uncharacterized protein LOC110795247 [Spinacia oleracea]
EVM0010360	10.061	13.8377	10.0745	89.3466	94.1744	94.631	3.1641	up	hypothetical protein BVRB_6g144630 [Beta vulgaris subsp. vulgaris]	89.51	Pac24G005350	9.71836	11.5623	11.2036	63.0404	60.8292	58.3767	2.64914	up	hypothetical protein BVRB_6g144630 [Beta vulgaris subsp. vulgaris]
EVM0010390	2.76426	1.60632	2.76874	53.5396	50.6854	52.0493	4.55107	up	transcription factor MYB59 isoform X1 [Spinacia oleracea]	95.72	Pac20G012220	1.76033	1.27108	1.17563	9.61879	8.17969	7.0772	2.69624	up	transcription factor MYB59 isoform X1 [Spinacia oleracea]
EVM0010397	17.0063	16.8654	19.6542	44.9831	40.4973	47.2134	1.4408	up	PREDICTED: uncharacterized protein LOC104894811 [Beta vulgaris subsp. vulgaris]	97.333	Pac32G010730	3.8734	5.95668	5.82722	10.9312	11.4669	11.9186	1.29375	up	uncharacterized protein LOC110732968 isoform X2 [Chenopodium quinoa]
EVM0010398	5.03048	5.05726	4.52238	17.0206	19.3726	18.2569	2.03106	up	probable protein phosphatase 2C 8 [Chenopodium quinoa]	89.197	Pac12G013000	3.85564	4.36145	3.69293	15.4543	16.6264	15.4888	2.15634	up	probable protein phosphatase 2C 8 isoform X1 [Chenopodium quinoa]
EVM0010409	92.3256	93.4645	91.3107	549.764	618.757	567.1	2.77997	up	LOW QUALITY PROTEIN: probable glutathione S-transferase [Spinacia oleracea]	93.056	Pac19G005840	13.4365	13.466	17.8857	94.5228	91.3195	91.4582	2.79411	up	PREDICTED: glutathione S-transferase U7 [Beta vulgaris subsp. vulgaris]
EVM0010420	0.441781	0.222232	0.303934	0.770423	0.668931	0.987571	1.42828	up	phosphatidylinositol 4-phosphate 5-kinase 1-like [Spinacia oleracea]	60.942	Pac08G001360	3.73967	3.02542	4.44288	7.24704	6.40166	7.44835	1.07454	up	phosphatidylinositol 4-phosphate 5-kinase 1-like [Chenopodium quinoa]
EVM0010422	47.644	43.1899	48.0705	95.9473	87.7659	91.0944	1.11717	up	PREDICTED: protein DJ-1 homolog D [Beta vulgaris subsp. vulgaris]	81.437	Pac18G006990	0.81808	0.980327	1.00392	2.02901	2.5183	2.40996	1.44063	up	protein DJ-1 homolog D-like isoform X1 [Chenopodium quinoa]
EVM0010436	1.75518	1.58965	1.78841	3.00555	4.15989	3.58331	1.18465	up	uncharacterized protein LOC110706557 [Chenopodium quinoa]	82.67	Pac08G002550	0.31202	0.527514	0.742932	1.37096	1.6557	1.81675	1.71185	up	PREDICTED: uncharacterized protein LOC104892577 [Beta vulgaris subsp. vulgaris]
EVM0010439	2.0291	2.01655	1.8554	23.2971	22.4712	22.1287	3.65046	up	uncharacterized protein LOC110716518 [Chenopodium quinoa]	91.939	Pac33G001390	0.075	0.073001	0.034257	13.6201	12.1493	13.1707	7.63872	up	uncharacterized protein LOC110716518 [Chenopodium quinoa]
EVM0010443	0.127711	0	0.079278	18.6047	22.2519	20.1028	7.56639	up	putative glucose-6-phosphate 1-epimerase [Spinacia oleracea]	96.44	Pac01G000740	0	0.175789	0.054454	37.2084	39.3948	40.7271	7.80005	up	putative glucose-6-phosphate 1-epimerase [Spinacia oleracea]
EVM0010460	3.51197	3.23274	2.5907	11.9922	13.3427	11.3283	2.09632	up	uncharacterized protein LOC114296094 [Camellia sinensis]	96.855	Pac34G002520	5.71489	5.32368	7.73704	15.4359	16.5579	18.9967	1.59548	up	PREDICTED: uncharacterized protein LOC104902811 [Beta vulgaris subsp. vulgaris]
EVM0010468	30.9987	28.3398	29.8764	84.7732	87.7471	81.9752	1.64484	up	PREDICTED: uncharacterized protein LOC104898612 [Beta vulgaris subsp. vulgaris]	94.444	Pac08G007500	15.2243	15.2629	14.1706	68.306	63.4717	58.1516	2.25038	up	PREDICTED: uncharacterized protein LOC104898612 [Beta vulgaris subsp. vulgaris]
EVM0010476	7.37448	6.92625	6.22438	23.1545	23.3441	20.3794	1.83523	up	PREDICTED: BAG family molecular chaperone regulator 3 [Beta vulgaris subsp. vulgaris]	90.251	Pac04G012310	9.40113	11.0163	10.2384	22.0724	22.3081	21.5213	1.27005	up	PREDICTED: BAG family molecular chaperone regulator 3 [Beta vulgaris subsp. vulgaris]
EVM0010496	0.064016	0.341482	0.151392	7.57051	7.09032	7.1134	5.1474	up	expansin-A4 [Spinacia oleracea]	95	Pac07G008520	0	0	0.132596	11.0008	9.14259	10.4984	7.40187	up	expansin-A4-like [Chenopodium quinoa]
EVM0010510	1.97703	1.43998	1.38028	5.10715	6.38066	5.94825	1.97689	up	PREDICTED: uncharacterized protein LOC109133518 isoform X1 [Beta vulgaris subsp. vulgaris]	90.785	Pac09G001130	0.77668	0.719584	0.643003	2.55608	3.34234	2.68295	2.11578	up	uncharacterized protein LOC110733434 [Chenopodium quinoa]
EVM0010518	0	0.017152	0	1.49703	1.44333	1.34034	6.6939	up	PREDICTED: sucrose transport protein SUC2 [Beta vulgaris subsp. vulgaris]	57.229	Pac15G012930	14.7384	15.013	15.3908	33.0687	29.7252	36.173	1.29705	up	hypothetical protein BVRB_1g000710 [Beta vulgaris subsp. vulgaris]
EVM0010521	4.3708	3.44974	4.24307	8.13372	7.05924	7.85794	1.06186	up	Basic helix-loop-helix transcription factor [Trema orientale]	95.111	Pac03G004620	0.490606	0.095709	0.622593	4.9104	5.5033	5.48413	3.68107	up	Basic helix-loop-helix transcription factor [Trema orientale]
EVM0010535	0.574493	0.331435	0.395941	1.33072	2.17598	1.17928	1.87553	up	PREDICTED: endonuclease 8-like 3 isoform X2 [Beta vulgaris subsp. vulgaris]	88.158	Pac07G003010	1.37181	1.21859	0.972599	4.0262	3.28545	3.66802	1.77452	up	PREDICTED: uncharacterized protein LOC104881640 [Vitis vinifera]
EVM0010538	0.56371	0.644899	0.471205	5.27714	4.79855	4.79855	3.23108	up	lamin-like protein [Chenopodium quinoa]	87.778	Pac34G005930	0.77362	0.648489	0.709151	13.2655	8.18061	8.39102	3.84968	up	PREDICTED: lamin-like protein [Beta vulgaris subsp. vulgaris]
EVM0010542	0.845318	0.573931	0.588577	4.38294	4.68494	4.96144	2.91305	up	cytochrome P450 [Cynara cardunculus var. scolymus]	70.528	Pac23G002210	3.07343	1.98117	2.63229	10.8944	10.6033	12.058	2.27665	up	hypothetical protein SOVF_123110 [Spinacia oleracea]
EVM0010544	1.43059	1.36964	1.32443	165.919	172.232	162.103	7.03042	up	chlorophyll a-b binding protein, chloroplastic-like [Chenopodium quinoa]	98.893	Pac36G006470	0.4924	0.744457	0.26471	260.157	255.42	265.698	9.09987	up	chlorophyll a-b binding protein, chloroplastic-like [Chenopodium quinoa]
EVM0010553	23.1431	22.0752	21.4542	41.1684	41.1784	43.9299	1.05298	up	EF-hand domain [Macleaya cordata]	75.111	Pac24G008320	9.97383	10.9822	9.70451	25.8697	23.2524	25.476	1.44515	up	putative calcium-binding protein [Fragaria x ananassa]
EVM0010567	4.94956	4.24693	4.82835	60.3986	60.3912	56.0739	3.78167	up	peptide methionine sulfoxide reductase A1-like [Chenopodium quinoa]	96.241	Pac21G003110	7.45949	10.9487	9.6604	33.0926	35.7472	37.2801	2.08345	up	peptide methionine sulfoxide reductase A1-like [Chenopodium quinoa]
EVM0010576	9.50845	9.68333	9.32167	37.7106	37.7758	35.7986	2.09697	up	PREDICTED: uncharacterized protein LOC104884696 [Beta vulgaris subsp. vulgaris]	91.264	Pac08G011920	5.91382	6.35666	5.46745	15.1516	13.5392	17.2723	1.53593	up	uncharacterized protein LOC110789184 [Spinacia oleracea]
EVM0010577	3.75583	3.69099	3.41559	22.6764	21.5403	21.5935	2.72846	up	chlorophyllide a oxygenase, chloroplastic-like [Chenopodium quinoa]	89.118	Pac15G006160	4.14409	4.45277	4.8128	17.886	18.8483	17.2477	2.1703	up	chlorophyllide a oxygenase, chloroplastic-like [Chenopodium quinoa]
EVM0010583	0.137984	0.25543	0.223098	1.83621	1.98893	2.03364	3.27361	up	PREDICTED: protein G1-like1 [Beta vulgaris subsp. vulgaris]	94.737	Pac03G008110	0.228876	0	0.24297	3.37539	2.61977	3.15235	4.1625	up	protein LIGHT-DEPENDENT SHORT HYPOCOTYLS 4-like [Spinacia oleracea]
EVM0010593	1.35421	1.54691	1.05769	2.89767	3.14413	2.57541	1.24899	up	PREDICTED: uncharacterized protein LOC104906207 [Beta vulgaris subsp. vulgaris]	96.322	Pac19G006340	0.726974	0.600222	0.69652	1.12738	1.76461	1.47822	1.26332	up	PREDICTED: uncharacterized protein LOC104906207 [Beta vulgaris subsp. vulgaris]
EVM0010631	63.0505	58.7387	56.4816	129.804	131.713	125.382	1.25066	up	protein EARLY RESPONSIVE TO DEHYDRATION 15-like [Spinacia oleracea]	95.385	Pac10G008820	20.8704	22.7148	21.6136	88.106	96.2031	88.2258	2.22684	up	protein EARLY RESPONSIVE TO DEHYDRATION 15-like [Spinacia oleracea]
EVM0010636	3.0893	3.16567	2.89668	5.72806	6.44768	6.35614	1.1487	up	PREDICTED: condensin complex subunit 2-like [Beta vulgaris subsp. vulgaris]	93.487	Pac13G001160	1.04339	0.647843	0.606058	1.33648	1.69171	1.45846	1.09877	up	hypothetical protein BVRB_4g088600 [Beta vulgaris subsp. vulgaris]
EVM0010640	0.393625	0.412636	0.369274	1.05307	1.03195	1.32051	1.64649	up	LEAF RUST 10 DISEASE-RESISTANCE LOCUS RECEPTOR-LIKE PROTEIN KINASE-like 1.2 [Spinacia oleracea]	62.845	Pac24G004470	0.17307	0.173885	0.081952	12.4362	13.8489	13.1536	6.51191	up	LEAF RUST 10 DISEASE-RESISTANCE LOCUS RECEPTOR-LIKE PROTEIN KINASE-like 1.2 isoform X2 [Chenopodium quinoa]
EVM0010653	48.6872	52.9376	56.9123	125.968	130.735	123.759	1.39649	up	PREDICTED: cold-regulated 413 plasma membrane protein 2 [Beta vulgaris subsp. vulgaris]	100	Pac17G002670	11.9101	13.8377	11.9305	49.0463	45.8449	46.9049	2.0759	up	PREDICTED: cold-regulated 413 plasma membrane protein 2 [Beta vulgaris subsp. vulgaris]
EVM0010656	2.81204	2.50732	2.67559	5.40236	5.0157	4.87435	1.06208	up	PRA1 family protein F3-like [Chenopodium quinoa]	96.135	Pac09G009020	0.155711	0.429806	0.126345	1.11422	0.908894	1.3039	2.22856	up	PRA1 family protein F3-like [Chenopodium quinoa]
EVM0010657	1.66702	0.748674	1.02544	3.22196	1.67603	1.71011	1.05735	up	NDR1/HIN1-like protein 1 [Spinacia oleracea]	77.099	Pac28G008110	4.07306	4.22219	5.28232	27.5365	27.5355	25.7817	2.73064	up	NDR1/HIN1-like protein 1 [Chenopodium quinoa]
EVM0010665	1.42382	1.75019	1.49819	8.43329	9.97074	6.1223	2.49134	up	uncharacterized protein At1g66480-like [Chenopodium quinoa]	92.179	Pac19G010190	0.889607	0.19117	0.352663	6.45927	8.32877	7.60359	3.92318	up	uncharacterized protein At1g66480-like [Chenopodium quinoa]
EVM0010692	1.63583	1.03738	1.2331	3.52944	2.91361	3.13357	1.41331	up	PREDICTED: protein SMAX1-LIKE 3 [Beta vulgaris subsp. vulgaris]	95.062	Pac03G005910	0.903645	0.773941	1.14351	2.08398	2.08552	1.80872	1.23415	up	PREDICTED: protein SMAX1-LIKE 3 [Beta vulgaris subsp. vulgaris]
EVM0010702	13.6392	13.6738	14.233	58.9351	61.8429	67.5448	2.31095	up	uncharacterized protein LOC110780696 [Spinacia oleracea]	96.581	Pac03G001290	2.28962	3.24865	3.83213	6.55519	5.88567	5.18936	1.07004	up	uncharacterized protein LOC110707820 [Chenopodium quinoa]
EVM0010704	0.108652	0.166216	0.1702	1.06115	1.46935	1.3594	3.12665	up	short-chain dehydrogenase TIC 32, chloroplastic-like [Chenopodium quinoa]	93.433	Pac01G000240	0.833452	1.47577	1.06174	2.75214	2.69137	2.50459	1.39375	up	short-chain dehydrogenase TIC 32, chloroplastic-like [Chenopodium quinoa]
EVM0010738	3.37179	3.72566	3.87756	16.9343	18.4025	18.3189	2.42102	up	PREDICTED: uncharacterized protein LOC104905691 [Beta vulgaris subsp. vulgaris]	99.01	Pac15G007830	4.52335	6.00167	5.12971	19.9499	18.0256	17.7069	1.99347	up	PREDICTED: uncharacterized protein LOC104905691 [Beta vulgaris subsp. vulgaris]
EVM0010754	1.08737	1.20825	1.08556	16.014	14.8373	15.9712	3.91378	up	UDP-glycosyltransferase 74E2-like [Herrania umbratica]	57.424	Pac05G009240	0.03405	0.064457	0.0538	0.974552	0.800056	0.740252	4.00017	up	UDP-glycosyltransferase 74E2-like [Chenopodium quinoa]
EVM0010778	25.2439	23.5777	21.3371	105.525	110.745	103.349	2.31857	up	universal stress protein PHOS34-like [Cannabis sativa]	97.576	Pac09G004280	7.44916	8.66271	9.04033	49.7457	45.4901	44.3711	2.63774	up	universal stress protein PHOS34-like [Cannabis sativa]
EVM0010781	0.640491	0.383746	0.400661	19.1938	24.3439	24.9293	5.61838	up	PREDICTED: uncharacterized protein LOC104884553 [Beta vulgaris subsp. vulgaris]	98.63	Pac15G004340	0	0	0	10.0735	10.8242	10.4367	8.28773	up	PREDICTED: uncharacterized protein LOC104884553 [Beta vulgaris subsp. vulgaris]
EVM0010782	8.16204	8.08656	7.23972	17.9196	15.9261	17.1061	1.249	up	uncharacterized protein LOC110705110 isoform X1 [Chenopodium quinoa]	87.981	Pac34G007730	3.40336	3.77173	4.09266	9.09107	9.89282	10.2114	1.53585	up	uncharacterized protein LOC110705110 isoform X1 [Chenopodium quinoa]
EVM0010800	0.472635	0.393063	0.393714	3.02326	2.85631	2.99786	2.93294	up	protein LIGHT-DEPENDENT SHORT HYPOCOTYLS 4-like [Cicer arietinum]	94.388	Pac16G011870	1.42067	1.1439	2.28802	14.7278	8.28282	10.1117	2.89821	up	protein LIGHT-DEPENDENT SHORT HYPOCOTYLS 4-like [Cicer arietinum]
EVM0010819	2.16391	1.35642	1.53837	4.66033	4.04224	3.62119	1.40715	up	PREDICTED: inositol transporter 4-like [Beta vulgaris subsp. vulgaris]	98.469	Pac15G000390	3.74043	4.72214	3.37329	10.6888	10.3645	10.2838	1.56737	up	PREDICTED: inositol transporter 4-like [Beta vulgaris subsp. vulgaris]
EVM0010824	0.463111	0.407193	0.242032	1.65716	1.49971	1.83872	2.21394	up	protein MARD1-like [Ziziphus jujuba]	97.727	Pac01G007960	3.37729	3.61349	2.92745	7.13289	4.65447	6.38776	1.03437	up	protein MARD1-like [Ziziphus jujuba]
EVM0010827	1.78696	1.7254	2.29455	7.5486	7.75821	8.9575	2.18158	up	PREDICTED: folic acid synthesis protein FOL1 [Beta vulgaris subsp. vulgaris]	89.247	Pac0G004570	8.09524	9.40876	10.891	27.7955	24.0881	27.8612	1.65246	up	PREDICTED: folic acid synthesis protein FOL1 [Beta vulgaris subsp. vulgaris]
EVM0010836	1.6022	1.69598	1.41581	47.2284	48.1293	47.2362	5.03818	up	PREDICTED: peptidyl-prolyl cis-trans isomerase CYP26-2, chloroplastic [Beta vulgaris subsp. vulgaris]	96.508	Pac16G007100	0.3793	0.617997	0.707347	7.92166	6.45467	7.22781	3.80122	up	PREDICTED: peptidyl-prolyl cis-trans isomerase CYP26-2, chloroplastic [Beta vulgaris subsp. vulgaris]
EVM0010838	0	0.056797	0.051957	0.380967	0.523039	0.405081	3.54383	up	mechanosensitive ion channel protein 10-like [Chenopodium quinoa]	82.768	Pac05G005040	0.166519	0.118424	0.196773	31.9964	34.5275	30.9977	7.72334	up	mechanosensitive ion channel protein 10-like [Chenopodium quinoa]
EVM0010839	2.37249	1.75389	2.56661	3.90193	4.11425	4.4208	1.01894	up	PREDICTED: zinc finger CCCH domain-containing protein 3 isoform X1 [Beta vulgaris subsp. vulgaris]	58.491	Pac33G008190	1.18434	0.952981	0.389638	3.19814	3.9586	3.38741	2.16822	up	PREDICTED: zinc finger CCCH domain-containing protein 3 isoform X2 [Beta vulgaris subsp. vulgaris]
EVM0010842	2.91574	2.61314	3.02329	9.46716	11.7019	9.76059	1.98176	up	transcription factor TGA7-like [Spinacia oleracea]	97.238	Pac02G009150	5.10037	4.2302	4.85953	10.6499	9.45541	10.0488	1.24434	up	transcription factor TGA7-like [Spinacia oleracea]
EVM0010849	0	0	0	0.427581	0.620107	0.596438	7.00926	up	probable LRR receptor-like serine/threonine-protein kinase At3g47570 [Chenopodium quinoa]	55.469	Pac34G007350	0.032488	0.069818	0.01875	0.961174	1.01997	0.836723	4.46777	up	PREDICTED: probable LRR receptor-like serine/threonine-protein kinase At3g47570 isoform X1 [Beta vulgaris subsp. vulgaris]
EVM0010861	0.519136	0.964609	0.744949	3.16664	4.51796	4.04523	2.46689	up	PREDICTED: CASP-like protein 5C1 [Beta vulgaris subsp. vulgaris]	98.039	Pac29G009530	3.10156	3.02069	4.31628	13.6235	14.3011	13.7359	2.15074	up	PREDICTED: CASP-like protein 5C1 [Beta vulgaris subsp. vulgaris]
EVM0010877	0.723349	1.57368	0.854512	6.75866	6.91463	6.90181	2.82609	up	protein LURP-one-related 17-like [Chenopodium quinoa]	94.348	Pac01G000930	0.22767	0.091093	0.045013	7.25971	7.85693	5.9386	5.70314	up	protein LURP-one-related 17-like [Spinacia oleracea]
EVM0010901	0.03167	0	0	3.35116	2.66977	3.13364	7.00612	up	uncharacterized protein LOC110787127 [Spinacia oleracea]	91.815	Pac26G004760	0.165273	0.150015	0	8.83868	8.68948	7.45463	6.29066	up	uncharacterized protein LOC110787127 [Spinacia oleracea]
EVM0010909	2.08985	2.73595	2.08751	5.12654	5.15406	4.89436	1.2536	up	uncharacterized protein LOC110738738 [Chenopodium quinoa]	91.525	Pac04G009520	1.29269	0.533262	0.70376	2.21737	2.4167	1.901	1.47301	up	uncharacterized protein LOC110738738 [Chenopodium quinoa]
EVM0010941	3.72846	3.2713	3.93614	9.46502	11.2376	10.5798	1.64278	up	PREDICTED: uncharacterized protein LOC104892808 [Beta vulgaris subsp. vulgaris]	97.545	Pac01G003530	2.97994	2.86756	3.10676	13.5169	12.0318	14.5871	2.32068	up	PREDICTED: uncharacterized protein LOC104892808 [Beta vulgaris subsp. vulgaris]
EVM0010951	0	0	0.017854	0.533259	0.423821	0.537698	5.34993	up	cytochrome P450 CYP76AD16 [Cleretum bellidiforme]	69.851	Pac02G004240	14.8616	14.9062	14.4748	40.8275	39.1166	44.8047	1.65903	up	cytochrome P450 CYP76AD16 [Cleretum bellidiforme]
EVM0010979	76.432	73.765	79.2374	384.791	371.803	384.484	2.44698	up	cytochrome b6-f complex iron-sulfur subunit, chloroplastic-like [Chenopodium quinoa]	97.391	Pac0G004860	33.8044	31.8696	33.7078	95.9685	92.6688	92.0487	1.66161	up	cytochrome b6-f complex iron-sulfur subunit, chloroplastic-like [Chenopodium quinoa]
EVM0011003	11.4493	10.7615	10.7154	23.6319	21.5186	24.0296	1.20268	up	sucrose synthase [Chenopodium quinoa]	97.324	Pac28G004010	6.98359	5.19594	6.17808	36.1313	35.329	36.9057	2.72112	up	PREDICTED: sucrose synthase [Beta vulgaris subsp. vulgaris]
EVM0011017	10.6235	10.7211	10.4769	20.7234	19.9619	21.1013	1.08981	up	K+ uptake permease 4 [Sesuvium portulacastrum]	97.226	Pac09G004490	2.60051	2.82371	3.20628	13.5475	13.5186	14.0666	2.41422	up	K+ uptake permease 4 [Sesuvium portulacastrum]
EVM0011040	2.62541	2.71238	2.98551	19.1871	12.8666	19.0148	2.7404	up	two-component response regulator-like APRR3 [Chenopodium quinoa]	84.398	Pac02G000740	10.9336	11.2875	9.99522	45.8976	43.9559	43.3899	2.21184	up	two-component response regulator-like APRR3 [Chenopodium quinoa]
EVM0011050	5.93027	5.99379	6.98977	34.1959	36.4582	33.4812	2.59327	up	protein MARD1-like [Chenopodium quinoa]	96.053	Pac13G009260	4.60751	3.94215	4.35828	7.79651	7.88801	9.23927	1.10942	up	protein MARD1-like [Chenopodium quinoa]
EVM0011057	6.63836	5.83858	6.68182	11.0356	12.7241	11.8955	1.02693	up	PREDICTED: uncharacterized protein LOC104899443 [Beta vulgaris subsp. vulgaris]	96.346	Pac35G006480	6.19758	5.60538	6.043	11.0487	12.4016	12.3053	1.16519	up	PREDICTED: uncharacterized protein LOC104899443 [Beta vulgaris subsp. vulgaris]
EVM0011060	0.023764	0	0	9.97668	9.6252	8.71892	9.10326	up	PREDICTED: omega-hydroxypalmitate O-feruloyl transferase [Beta vulgaris subsp. vulgaris]	96	Pac16G006250	0	0	0	1.73948	2.11168	1.89594	7.85393	up	PREDICTED: omega-hydroxypalmitate O-feruloyl transferase [Beta vulgaris subsp. vulgaris]
EVM0011061	2.83996	3.00136	2.25113	7.43227	7.40712	7.1602	1.56917	up	cyclin-dependent kinase inhibitor 7-like [Spinacia oleracea]	86.667	Pac29G012370	5.28574	3.48215	4.08874	10.3823	8.98188	9.34541	1.30716	up	cyclin-dependent kinase inhibitor 7-like [Spinacia oleracea]
EVM0011082	12.7654	13.6274	11.8476	35.112	35.7386	36.893	1.62409	up	PREDICTED: uncharacterized protein LOC104890176 [Beta vulgaris subsp. vulgaris]	98.964	Pac20G003430	7.94587	7.03998	9.42478	19.6712	16.2728	19.8207	1.35194	up	PREDICTED: uncharacterized protein LOC104890176 [Beta vulgaris subsp. vulgaris]
EVM0011089	19.2461	19.324	19.5009	44.3654	40.348	48.4288	1.32669	up	nuclear transcription factor Y subunit B-3-like [Chenopodium quinoa]	98.413	Pac13G000520	3.69824	2.78997	3.9364	10.3033	10.6819	10.4543	1.75151	up	nuclear transcription factor Y subunit B-3-like [Chenopodium quinoa]
EVM0011094	33.2704	33.1907	29.7892	90.1008	91.8103	86.4128	1.61132	up	uncharacterized protein Pyn_11052 [Prunus yedoensis var. nudiflora]	97.285	Pac06G001500	31.626	34.402	33.8691	62.2704	60.1121	63.2965	1.05941	up	uncharacterized protein Pyn_11052 [Prunus yedoensis var. nudiflora]
EVM0011099	0.689899	0.354843	0.378573	3.72221	3.09503	4.2413	3.01851	up	cytochrome P450 711A1-like [Chenopodium quinoa]	93.841	Pac25G002450	0.554874	0.672926	0.598892	2.96988	2.28661	2.59408	2.24416	up	cytochrome P450 711A1-like [Chenopodium quinoa]
EVM0011105	4.05671	3.64976	4.05744	20.5749	19.884	21.1801	2.51842	up	PREDICTED: myb family transcription factor PHL6 [Beta vulgaris subsp. vulgaris]	96.943	Pac09G007250	0.816312	1.54812	1.14005	5.63521	6.91747	6.04796	2.55929	up	PREDICTED: myb family transcription factor PHL6 [Beta vulgaris subsp. vulgaris]
EVM0011107	0.875092	0.743065	1.27253	25.4652	27.5171	28.2053	4.9256	up	transcription factor PIF7-like [Chenopodium quinoa]	92.917	Pac13G007110	0.022054	0.1167	0.112523	8.82005	9.03685	9.07246	6.72884	up	transcription factor PIF7-like [Chenopodium quinoa]
EVM0011128	2.88218	2.88452	2.70978	11.9405	11.6494	12.8925	2.23411	up	PREDICTED: glucomannan 4-beta-mannosyltransferase 9 [Beta vulgaris subsp. vulgaris]	96.408	Pac03G006150	0.230685	0.27079	0.56933	2.85203	3.58587	2.84186	3.23843	up	PREDICTED: glucomannan 4-beta-mannosyltransferase 9 [Beta vulgaris subsp. vulgaris]
EVM0011131	5.75085	6.00163	4.89694	203.498	190.337	189.524	5.26097	up	stromal 70 kDa heat shock-related protein, chloroplastic-like [Chenopodium quinoa]	98	Pac14G001430	9.99612	9.31579	9.30763	192.251	179.276	191.097	4.45836	up	stromal 70 kDa heat shock-related protein, chloroplastic-like [Chenopodium quinoa]
EVM0011137	95.3759	96.2813	96.7238	563.46	573.682	585.392	2.71131	up	early light-induced protein 1, chloroplastic-like [Chenopodium quinoa]	92.386	Pac01G006250	42.321	38.0945	40.4148	722.817	711.688	720.539	4.31937	up	early light-induced protein 1, chloroplastic-like [Chenopodium quinoa]
EVM0011142	0.58053	0.544381	0.721608	41.5483	39.9599	39.4808	6.13167	up	expansin-B3-like [Chenopodium quinoa]	96.31	Pac30G008560	1.68736	1.16659	2.05788	10.2627	9.14144	10.9639	2.77506	up	PREDICTED: expansin-B3 [Beta vulgaris subsp. vulgaris]
EVM0011156	99.9763	99.0376	106.468	1604.78	1797.51	1655.86	4.18153	up	non-specific lipid transfer protein [Solanum torvum]	93.162	Pac36G000530	0	0	0	153.824	153.382	168.222	12.5778	up	non-specific lipid transfer protein [Solanum torvum]
EVM0011163	8.692	8.86043	9.40001	340.311	307.892	341.855	5.32891	up	PREDICTED: cinnamoyl-CoA reductase 1 [Beta vulgaris subsp. vulgaris]	87.903	Pac27G008530	0.692921	0.787317	0.954659	79.0086	73.7728	82.7341	6.71303	up	PREDICTED: cinnamoyl-CoA reductase 1 [Beta vulgaris subsp. vulgaris]
EVM0011164	6.86109	6.06277	6.58582	12.9217	14.0391	12.972	1.16323	up	uncharacterized protein LOC110695594 [Chenopodium quinoa]	92.857	Pac35G009380	0.661579	0.966429	1.19359	16.6236	14.7913	17.8465	4.27134	up	uncharacterized protein LOC110776588 [Spinacia oleracea]
EVM0011167	24.1897	24.5716	23.651	56.3279	55.321	58.8014	1.36771	up	PREDICTED: 4-hydroxy-3-methylbut-2-en-1-yl diphosphate synthase (ferredoxin), chloroplastic [Beta vulgaris subsp. vulgaris]	98.111	Pac17G010920	26.9369	25.9344	27.052	48.9443	49.5958	48.2687	1.04259	up	LOW QUALITY PROTEIN: 4-hydroxy-3-methylbut-2-en-1-yl diphosphate synthase (ferredoxin), chloroplastic-like [Chenopodium quinoa]
EVM0011178	0.120708	0.159472	0.103541	2.4958	2.30878	2.45584	4.33067	up	potassium channel KAT1-like [Chenopodium quinoa]	96.779	Pac02G011080	0	0	0	0.901606	0.863915	0.572408	6.911	up	potassium channel KAT1-like [Chenopodium quinoa]
EVM0011179	7.79032	7.21933	8.04824	34.4258	38.5602	35.8862	2.36933	up	PREDICTED: serine/arginine-rich SC35-like splicing factor SCL33 [Beta vulgaris subsp. vulgaris]	93.427	Pac31G007120	37.346	37.7262	38.5796	87.6167	85.9005	90.5667	1.38093	up	PREDICTED: serine/arginine-rich SC35-like splicing factor SCL33 [Beta vulgaris subsp. vulgaris]
EVM0011194	1.49141	1.13533	1.05247	2.36413	2.74498	3.41713	1.32977	up	PREDICTED: uncharacterized protein LOC104894608 [Beta vulgaris subsp. vulgaris]	64.842	Pac13G007950	0.474813	0.304801	0.286574	1.06158	0.962538	0.808823	1.52471	up	PREDICTED: uncharacterized protein LOC104894151 [Beta vulgaris subsp. vulgaris]
EVM0011197	0.25764	0.312283	0.355842	2.34808	1.38627	2.41089	2.81709	up	serine carboxypeptidase-like 31 isoform X1 [Spinacia oleracea]	98.975	Pac02G013510	0.179197	0.206678	0.10866	6.33433	6.13995	6.45946	5.29709	up	serine carboxypeptidase-like 31 isoform X1 [Spinacia oleracea]
EVM0011203	27.9772	25.5306	24.0375	205.411	208.435	207.057	3.13101	up	plastid-lipid-associated protein, chloroplastic-like [Chenopodium quinoa]	97.273	Pac15G000690	11.2885	10.8518	11.4921	90.2986	92.0292	90.7513	3.18397	up	plastid-lipid-associated protein, chloroplastic-like [Chenopodium quinoa]
EVM0011212	3.71054	4.8141	4.38551	11.8026	11.4148	11.8315	1.57325	up	TORTIFOLIA1-like protein 4 [Chenopodium quinoa]	67.61	Pac31G002250	4.3026	4.22046	3.94132	11.5077	10.1248	11.2163	1.56027	up	TORTIFOLIA1-like protein 4 [Chenopodium quinoa]
EVM0011223	167.862	156.091	151.929	1012.53	1201.87	1068.28	2.91804	up	lipid transfer protein [Dianthus caryophyllus]	90.984	Pac26G007030	13.4382	13.528	14.273	893.615	865.969	934.456	6.18776	up	non-specific lipid-transfer protein-like [Chenopodium quinoa]
EVM0011235	0.340736	0.311778	0.603025	0.844546	1.12416	1.38402	1.47801	up	alpha carbonic anhydrase 2 [Bienertia sinuspersici]	95.804	Pac36G002200	0.728385	0.328051	0.367989	1.58817	2.11832	1.92853	2.05019	up	alpha carbonic anhydrase 7-like [Chenopodium quinoa]
EVM0011238	3.56876	5.04326	4.22764	50.9292	49.6129	51.5338	3.69911	up	chaperone protein dnaJ C76, chloroplastic-like [Chenopodium quinoa]	97.11	Pac17G007290	1.96513	2.62874	2.09428	25.6084	26.4143	25.7751	3.69838	up	chaperone protein dnaJ C76, chloroplastic-like [Chenopodium quinoa]
EVM0011251	11.6774	10.7603	9.35681	23.9377	26.1627	23.48	1.34024	up	anther-specific proline-rich protein APG [Spinacia oleracea]	89.796	Pac36G007480	6.6371	5.17206	5.09463	21.3102	20.4875	17.2441	1.95141	up	uncharacterized protein LOC110704766 [Chenopodium quinoa]
EVM0011256	7.55601	5.6962	6.14816	16.7843	17.4312	16.8809	1.52534	up	PREDICTED: sericin 1-like [Populus euphratica]	58.372	Pac11G004320	3.22472	2.73222	2.45525	5.79516	5.11672	5.7129	1.14233	up	PREDICTED: phosphatidylinositol 3-kinase 2 [Beta vulgaris subsp. vulgaris]
EVM0011274	0.102537	0.043385	0	0.743959	1.01487	1.23953	4.10731	up	uncharacterized protein LOC110804116 [Spinacia oleracea]	97.229	Pac11G007650	0.072886	0	0	0.532083	0.580522	0.745068	4.17837	up	uncharacterized protein LOC110804116 [Spinacia oleracea]
EVM0011295	1.45677	1.47382	1.45778	42.0435	39.2398	42.7537	4.94237	up	RHOMBOID-like protein 9, chloroplastic [Spinacia oleracea]	93.735	Pac19G009560	0.18767	0.216888	0.418882	19.2312	18.9172	18.0793	6.19099	up	PREDICTED: RHOMBOID-like protein 9, chloroplastic [Beta vulgaris subsp. vulgaris]
EVM0011320	1.39199	1.56512	1.40872	2.70219	2.54593	2.82077	1.01733	up	AT-hook motif nuclear-localized protein 19 [Morus notabilis]	65.818	Pac04G011340	5.22733	5.50446	5.65273	12.3702	12.9302	11.4517	1.32341	up	hypothetical protein DKX38_015162 [Salix brachista]
EVM0011337	0.834375	0.507849	0.673523	1.38733	1.85183	2.34989	1.55394	up	PREDICTED: transcription factor MYB34-like [Nelumbo nucifera]	82.67	Pac07G005020	0.408358	0.703849	0.39643	1.00926	1.57129	1.4804	1.52642	up	transcription factor MYB106 [Ricinus communis]
EVM0011342	2.06824	2.74369	1.96752	17.5468	16.7367	16.3114	3.02896	up	inorganic pyrophosphatase 1-like [Chenopodium quinoa]	79.286	Pac33G005480	0.140189	0.354433	0	29.0544	28.6526	25.4389	6.58441	up	PREDICTED: inorganic pyrophosphatase 2 [Beta vulgaris subsp. vulgaris]
EVM0011346	3.10471	3.2381	3.06344	7.3152	6.13195	8.0355	1.32059	up	PREDICTED: uncharacterized protein LOC104888854 [Beta vulgaris subsp. vulgaris]	95.132	Pac04G009690	3.40118	2.32283	3.01931	4.92195	5.24008	5.7155	1.01834	up	uncharacterized protein LOC110717447 [Chenopodium quinoa]
EVM0011348	6.19359	7.74203	6.14181	93.3266	100.504	97.5599	3.98978	up	PREDICTED: DCC family protein At1g52590, chloroplastic [Beta vulgaris subsp. vulgaris]	94.286	Pac34G006240	6.20036	7.49635	6.26228	78.6644	79.0994	76.3662	3.71395	up	PREDICTED: DCC family protein At1g52590, chloroplastic [Beta vulgaris subsp. vulgaris]
EVM0011359	2.13805	2.54288	2.10477	18.1413	18.3526	20.6338	3.20329	up	sodium-dependent phosphate transport protein 1, chloroplastic isoform X1 [Spinacia oleracea]	97.547	Pac35G001730	2.87386	2.32868	2.56262	8.50707	9.87727	9.99203	2.02334	up	sodium-dependent phosphate transport protein 1, chloroplastic-like [Chenopodium quinoa]
EVM0011367	2.5303	2.38157	2.76739	18.2848	19.4219	16.3526	2.94411	up	uncharacterized protein LOC110786868 isoform X1 [Spinacia oleracea]	94.955	Pac07G008850	2.60693	3.19561	3.23284	22.927	21.8732	21.7099	3.03996	up	uncharacterized protein LOC110786868 isoform X1 [Spinacia oleracea]
EVM0011368	0.045519	0.077241	0	7.7227	8.0033	6.33345	7.36158	up	cytochrome P450 78A3-like [Chenopodium quinoa]	93.511	Pac02G000480	0.105915	0.153717	0.124701	4.6235	2.9852	3.52541	4.85385	up	cytochrome P450 78A3-like [Chenopodium quinoa]
EVM0011374	4.18171	3.87254	3.72242	220.874	221.185	195.409	5.87343	up	hypothetical protein F8388_003721 [Cannabis sativa]	92.737	Pac02G000770	0	0.104357	0	70.2279	66.7942	66.5423	10.2994	up	protein CURVATURE THYLAKOID 1B, chloroplastic [Spinacia oleracea]
EVM0011376	0.480878	0.870862	0.583356	1.90391	1.42003	1.73698	1.51306	up	uncharacterized protein LOC110697481 isoform X1 [Chenopodium quinoa]	87.896	Pac20G009240	0.776921	1.07384	1.46512	4.43813	3.13456	4.24097	1.97564	up	uncharacterized protein LOC110697481 isoform X1 [Chenopodium quinoa]
EVM0011377	3.30815	4.01648	3.1109	10.0362	8.00418	10.0247	1.55701	up	hypothetical protein SOVF_081870 [Spinacia oleracea]	92.972	Pac12G013110	9.03717	8.05775	10.6119	21.3625	22.0125	21.5795	1.3925	up	hypothetical protein SOVF_081870 [Spinacia oleracea]
EVM0011388	9.12538	9.3334	8.08077	40.5027	41.7137	39.9796	2.33413	up	bifunctional nuclease 1-like [Chenopodium quinoa]	96.646	Pac06G001260	3.74777	3.91364	4.47301	27.6156	29.4799	29.9125	3.00558	up	bifunctional nuclease 1-like [Chenopodium quinoa]
EVM0011400	4.05286	2.14577	2.71383	6.69398	9.08294	7.1782	1.4813	up	PREDICTED: uncharacterized protein LOC104896123 [Beta vulgaris subsp. vulgaris]	95.798	Pac31G003810	0.318965	0.785256	0.477059	7.23353	6.81185	5.38011	3.69804	up	uncharacterized protein LOC110721606 [Chenopodium quinoa]
EVM0011402	0.770922	0.882976	0.599043	6.13788	4.67008	5.38958	2.95173	up	crocetin glucosyltransferase, chloroplastic-like [Chenopodium quinoa]	94.556	Pac10G010040	0	0.056112	0.179735	3.40698	2.65335	2.87362	4.75038	up	crocetin glucosyltransferase, chloroplastic-like [Chenopodium quinoa]
EVM0011425	0.61876	0.568203	0.650607	1.38669	0.994052	1.20706	1.09055	up	homeobox protein ATH1-like [Chenopodium quinoa]	92.934	Pac25G002290	0.29641	0.486983	0.551529	1.42855	1.17525	1.50103	1.74396	up	homeobox protein ATH1-like [Chenopodium quinoa]
EVM0011432	0.121936	0.165693	0.075883	3.03448	3.67139	4.52121	4.89332	up	probable xyloglucan endotransglucosylase/hydrolase protein 6 [Chenopodium quinoa]	85.467	Pac19G010750	0	0	0	2.32165	1.67592	1.66911	7.54134	up	PREDICTED: probable xyloglucan endotransglucosylase/hydrolase protein 7 [Vitis vinifera]
EVM0011433	10.2283	10.1607	8.98299	42.4773	44.616	47.3987	2.32502	up	CBL-interacting serine/threonine-protein kinase 1-like [Chenopodium quinoa]	87.253	Pac04G008990	1.97285	3.32725	3.06203	7.07153	8.51978	8.37281	1.67945	up	CBL-interacting serine/threonine-protein kinase 1-like [Chenopodium quinoa]
EVM0011438	0.198726	0.296188	0.204306	1.67898	1.21262	1.60079	2.75871	up	hypothetical protein SOVF_166150 [Spinacia oleracea]	91.703	Pac10G004800	0.049744	0.205412	0.107753	4.4769	4.94137	3.2084	4.892	up	hypothetical protein SOVF_166150 [Spinacia oleracea]
EVM0011458	2.18459	2.25949	2.44103	11.1232	11.0497	10.1922	2.36309	up	PREDICTED: probable cyclic nucleotide-gated ion channel 20, chloroplastic isoform X1 [Beta vulgaris subsp. vulgaris]	97.919	Pac06G006760	2.47164	2.53143	2.57598	6.22822	6.64616	6.58706	1.5244	up	PREDICTED: probable cyclic nucleotide-gated ion channel 20, chloroplastic isoform X1 [Beta vulgaris subsp. vulgaris]
EVM0011460	5.01609	5.13997	4.0196	10.5079	12.2906	12.3626	1.43591	up	PREDICTED: ent-kaurenoic acid oxidase 2-like [Beta vulgaris subsp. vulgaris]	91.546	Pac17G004410	12.05	11.3931	13.1156	170.488	171.599	179.205	3.99638	up	PREDICTED: ent-kaurenoic acid oxidase 2-like [Beta vulgaris subsp. vulgaris]
EVM0011468	7.12184	7.851	7.01761	33.3659	31.5449	31.7121	2.26779	up	PREDICTED: digalactosyldiacylglycerol synthase 1, chloroplastic [Beta vulgaris subsp. vulgaris]	96.935	Pac01G006770	3.887	3.45634	3.00863	8.61998	7.57012	7.47978	1.35371	up	PREDICTED: digalactosyldiacylglycerol synthase 1, chloroplastic [Beta vulgaris subsp. vulgaris]
EVM0011473	0.888802	0.483211	1.36423	5.05226	4.20902	4.61461	2.42583	up	PREDICTED: auxin-responsive protein SAUR50-like [Beta vulgaris subsp. vulgaris]	57.143	Pac34G008230	0.918603	0.905047	0.799682	4.95319	3.01296	3.30077	2.14925	up	auxin-responsive protein SAUR50-like [Coffea arabica]
EVM0011481	2.51928	2.16103	2.25529	5.99438	5.28797	5.93445	1.43929	up	PREDICTED: kinesin-like protein KIN-14I isoform X1 [Beta vulgaris subsp. vulgaris]	97.845	Pac09G005030	3.97	3.38981	3.86299	7.50552	6.89649	7.56184	1.13182	up	PREDICTED: kinesin-like protein KIN-14I isoform X1 [Beta vulgaris subsp. vulgaris]
EVM0011495	0.957608	0.328016	0.616898	3.77249	3.60693	3.88657	2.64394	up	hypothetical protein EZV62_012087 [Acer yangbiense]	96.794	Pac03G003130	0.350913	0.280168	0.417462	4.10714	4.95627	3.76996	3.72219	up	PREDICTED: heat shock 70 kDa protein-like [Beta vulgaris subsp. vulgaris]
EVM0011496	2.32909	2.12108	2.9483	4.72691	6.19786	5.08492	1.23613	up	hypothetical protein Saspl_050554 [Salvia splendens]	97.059	Pac01G014670	0.579904	0.856178	0.56868	1.97393	1.28425	1.33991	1.31097	up	heavy metal-associated isoprenylated plant protein 31 [Spinacia oleracea]
EVM0011507	0.225533	0.324955	0.092221	0.661662	0.733588	0.760943	1.77644	up	PREDICTED: uncharacterized protein LOC104905023 [Beta vulgaris subsp. vulgaris]	92.784	Pac17G004510	0.079052	0.035631	0.015292	1.31378	1.64213	1.4254	4.91476	up	hypothetical protein CTI12_AA551140 [Artemisia annua]
EVM0011512	7.47766	6.99773	7.3243	28.7116	25.8101	23.4937	1.95938	up	uncharacterized protein LOC110705418 [Chenopodium quinoa]	96.721	Pac26G001900	0.962065	1.33791	3.17158	25.7022	22.7487	23.325	3.81073	up	uncharacterized protein LOC110705418 [Chenopodium quinoa]
EVM0011526	0	0	0.077152	11.2763	12.6945	8.87453	7.68411	up	PREDICTED: photosystem II core complex proteins psbY, chloroplastic [Beta vulgaris subsp. vulgaris]	94.286	Pac35G005280	0.472916	0.47424	0.58167	33.6226	39.0653	31.3938	6.14275	up	PREDICTED: photosystem II core complex proteins psbY, chloroplastic [Beta vulgaris subsp. vulgaris]
EVM0011531	9.17701	7.88704	9.56996	26.3502	24.0112	26.5005	1.65734	up	TLC domain-containing protein 2 [Chenopodium quinoa]	97.222	Pac02G007250	5.71632	6.08004	6.12481	17.6562	18.9674	19.1028	1.79632	up	TLC domain-containing protein 2 [Chenopodium quinoa]
EVM0011539	0.27537	0.239665	0.095146	1.55238	1.80016	1.43589	2.98819	up	PREDICTED: uncharacterized protein LOC104901752 [Beta vulgaris subsp. vulgaris]	85.714	Pac27G009030	0	0	0.047849	1.29574	0.803545	1.48456	5.44302	up	PREDICTED: uncharacterized protein LOC104901752 [Beta vulgaris subsp. vulgaris]
EVM0011554	0	0	0	19.3146	18.9537	17.2397	10.8344	up	zinc finger protein CONSTANS-LIKE 6-like [Chenopodium quinoa]	92.994	Pac16G005390	0	0	0.038455	5.59659	7.31699	6.56707	8.26984	up	zinc finger protein CONSTANS-LIKE 6-like [Chenopodium quinoa]
EVM0011592	0.079195	0.051683	0.043491	0.744926	0.700967	0.98177	3.64556	up	homeobox-leucine zipper protein ATHB-6-like [Chenopodium quinoa]	88.889	Pac18G005880	0	0	0	3.06343	2.52322	2.8579	7.27683	up	homeobox-leucine zipper protein ATHB-6-like [Chenopodium quinoa]
EVM0011596	13.6684	13.6842	13.0508	34.0744	29.0716	30.7255	1.34868	up	dynamin-related protein 1E-like [Spinacia oleracea]	98.701	Pac08G004580	8.18576	9.80589	9.30055	20.0912	20.1389	22.5543	1.36752	up	dynamin-related protein 1E-like [Spinacia oleracea]
EVM0011603	1.336	1.06228	1.58043	12.0161	13.2535	13.2082	3.38534	up	RING-H2 finger protein ATL8-like [Spinacia oleracea]	96.277	Pac35G011650	1.40699	1.62302	1.78769	6.34741	5.74235	6.83634	2.11634	up	RING-H2 finger protein ATL8-like [Spinacia oleracea]
EVM0011607	0.045073	0	0.06197	1.08024	1.15821	1.06797	4.43449	up	hypothetical protein CDL15_Pgr017990 [Punica granatum]	75.134	Pac01G000860	0.337256	0.736269	0.525807	1.16751	1.15562	1.55363	1.3898	up	aluminum-activated malate transporter 9-like [Vitis riparia]
EVM0011610	4.03646	3.08917	3.68946	10.7045	10.7553	9.9281	1.66386	up	uncharacterized protein LOC110691510 [Chenopodium quinoa]	93.587	Pac10G008550	1.1918	1.80886	1.80856	5.5973	5.97459	6.01176	2.02973	up	uncharacterized protein LOC110691510 [Chenopodium quinoa]
EVM0011613	22.5414	24.6312	24.417	45.8216	42.9781	45.5663	1.0418	up	PREDICTED: protein HEADING DATE REPRESSOR 1 [Beta vulgaris subsp. vulgaris]	95.238	Pac20G008660	0.330194	0	0.286345	2.45809	2.43895	1.72126	3.31551	up	PREDICTED: protein HEADING DATE REPRESSOR 1 [Beta vulgaris subsp. vulgaris]
EVM0011618	16.4271	17.1597	16.2685	43.9554	44.5822	43.2377	1.53543	up	uncharacterized protein LOC110739132 [Chenopodium quinoa]	95.362	Pac02G003190	13.9071	14.2371	13.5413	27.5467	28.7103	29.0976	1.19803	up	uncharacterized protein LOC110739132 [Chenopodium quinoa]
EVM0011619	3.36215	3.24689	3.2161	24.2702	20.6568	25.391	2.96708	up	protein LNK1-like isoform X2 [Chenopodium quinoa]	96.175	Pac17G000670	1.62981	1.27378	1.52662	10.794	12.6423	11.5393	3.12795	up	protein LNK1-like isoform X2 [Chenopodium quinoa]
EVM0011626	18.5456	17.8687	15.3499	400.184	408.965	375.368	4.6467	up	PREDICTED: chlorophyll a-b binding protein CP29.3, chloroplastic [Beta vulgaris subsp. vulgaris]	96.454	Pac04G003430	16.6806	15.9057	15.7735	520.145	506.1	527.559	5.16794	up	chlorophyll a-b binding protein CP29.1, chloroplastic-like [Chenopodium quinoa]
EVM0011632	3.1883	3.43635	3.38677	7.02695	6.45928	6.88072	1.1572	up	probable phospholipid-transporting ATPase 8 [Spinacia oleracea]	65.104	Pac10G005500	2.3163	1.88828	2.04557	4.24906	3.88449	4.35421	1.15778	up	PREDICTED: putative phospholipid-transporting ATPase 9 [Beta vulgaris subsp. vulgaris]
EVM0011651	3.06808	2.31187	2.19849	10.6731	11.526	10.9552	2.24652	up	cytochrome P450 CYP76AD10 [Phytolacca americana]	92.277	Pac30G004480	0.102237	0.054691	0.247953	0.890472	0.541958	0.684458	2.37566	up	cytochrome P450 CYP76AD10 [Phytolacca americana]
EVM0011660	3.61055	3.25059	3.64889	10.8845	9.72565	10.4925	1.68699	up	uncharacterized protein LOC110682787 [Chenopodium quinoa]	64.205	Pac15G005410	1.0082	1.25388	0.478788	16.6015	16.2403	14.4029	4.23461	up	uncharacterized protein LOC110802750 isoform X1 [Spinacia oleracea]
EVM0011673	22.4974	26.7667	19.5298	47.2831	49.3882	46.8077	1.193	up	PREDICTED: ABC transporter I family member 17 [Beta vulgaris subsp. vulgaris]	96.043	Pac16G003300	2.40951	2.07644	2.53875	49.6731	49.782	50.4331	4.56429	up	PREDICTED: ABC transporter I family member 17 [Beta vulgaris subsp. vulgaris]
EVM0011692	4.46422	5.48456	4.46366	60.7139	59.9662	59.0967	3.77015	up	uncharacterized protein At2g34460, chloroplastic [Spinacia oleracea]	95.876	Pac08G009540	6.85237	9.07631	9.71013	54.8619	53.4849	53.488	2.82398	up	uncharacterized protein At2g34460, chloroplastic [Spinacia oleracea]
EVM0011710	6.73743	7.62324	7.80974	15.8294	17.9755	17.4691	1.34261	up	PREDICTED: uncharacterized protein LOC100258355 [Vitis vinifera]	97.595	Pac19G003800	17.1358	18.5635	17.063	39.8957	33.7214	38.6175	1.25244	up	PREDICTED: uncharacterized protein LOC100258355 [Vitis vinifera]
EVM0011715	1.83945	3.28146	1.87016	7.77524	8.089	10.241	2.01712	up	transcription factor MYB59 isoform X1 [Spinacia oleracea]	81.712	Pac20G012220	1.76033	1.27108	1.17563	9.61879	8.17969	7.0772	2.69624	up	transcription factor MYB59 isoform X1 [Spinacia oleracea]
EVM0011720	0.031713	0.050191	0.03035	1.47144	1.49633	1.93718	5.20065	up	probable LRR receptor-like serine/threonine-protein kinase At3g47570 [Spinacia oleracea]	52.439	Pac21G008590	1.60826	1.69592	1.59634	5.65806	5.41781	6.01187	1.95891	up	hypothetical protein SOVF_115320 [Spinacia oleracea]
EVM0011730	0.352982	0.570863	0.455337	4.90124	5.76469	5.35202	3.6644	up	PREDICTED: cytochrome P450 78A5 [Beta vulgaris subsp. vulgaris]	95.349	Pac24G000490	0.15718	0.19765	0.203953	1.57937	1.03203	1.28432	2.8338	up	PREDICTED: cytochrome P450 78A5 [Beta vulgaris subsp. vulgaris]
EVM0011748	43.1318	44.1387	40.4092	85.6335	88.1265	88.839	1.17308	up	PREDICTED: GDSL esterase/lipase 2-like [Beta vulgaris subsp. vulgaris]	95.442	Pac27G003910	10.4808	11.0798	11.8626	20.7604	21.872	21.3936	1.10198	up	PREDICTED: GDSL esterase/lipase 2-like [Beta vulgaris subsp. vulgaris]
EVM0011752	3.73023	5.11207	4.53632	20.573	26.1603	23.7898	2.50724	up	hypothetical protein SOVF_206780 [Spinacia oleracea]	74.51	Pac06G011610	0	0	0	15.2702	16.5578	12.4919	8.2812	up	PREDICTED: auxin-induced protein 6B-like [Vigna angularis]
EVM0011764	3.4817	2.66474	2.59151	10.3561	8.85317	9.1305	1.81752	up	cytochrome P450 CYP76AD16 [Cleretum bellidiforme]	80.522	Pac02G004240	14.8616	14.9062	14.4748	40.8275	39.1166	44.8047	1.65903	up	cytochrome P450 CYP76AD16 [Cleretum bellidiforme]
EVM0011784	1.85154	1.95311	1.68474	4.84861	4.10963	3.45139	1.30378	up	uncharacterized protein LOC110801607 [Spinacia oleracea]	92.614	Pac12G004810	0.749983	0.307808	0.70291	3.03204	2.4823	2.57076	2.2374	up	uncharacterized protein LOC110801607 [Spinacia oleracea]
EVM0011787	0.591771	0.901972	0.736102	2.0877	1.51903	1.80625	1.39452	up	NAC transcription factor 42 [Haloxylon ammodendron]	95.789	Pac03G004950	0	0	0	1.87329	2.59917	2.02712	7.50233	up	NAC transcription factor 42 [Haloxylon ammodendron]
EVM0011796	0.979512	0.784238	0.933205	1.86717	2.25612	1.82419	1.25275	up	pathogenesis-related protein STH-21-like [Chenopodium quinoa]	76.829	Pac09G005000	0.413123	0.429815	0.349773	4.87303	6.4466	4.91303	3.69719	up	pathogenesis-related protein STH-21-like [Chenopodium quinoa]
EVM0011797	232.329	223.079	227.543	554.928	564.669	541.715	1.41608	up	dehydrin [Tamarix hispida]	92.72	Pac09G000620	246.698	237.607	244.511	1074.44	1020.29	1049.68	2.27445	up	PREDICTED: phosphoprotein ECPP44 [Beta vulgaris subsp. vulgaris]
EVM0011811	11.5012	9.29797	11.5766	57.4037	60.4517	54.9559	2.54299	up	NAD(P)H-quinone oxidoreductase subunit U, chloroplastic-like [Chenopodium quinoa]	90.213	Pac25G002660	1.35157	1.06706	1.23184	33.7144	35.5507	36.0743	4.96499	up	NAD(P)H-quinone oxidoreductase subunit U, chloroplastic-like [Chenopodium quinoa]
EVM0011814	1.45844	1.52376	1.78015	3.1764	3.28276	2.68928	1.06856	up	cytochrome P450 734A1 [Spinacia oleracea]	91.29	Pac03G000980	1.19986	1.10592	1.37752	3.13998	3.08071	4.61986	1.70854	up	cytochrome P450 734A1 [Spinacia oleracea]
EVM0011818	14.9256	13.8596	12.0879	1182.44	1260.69	1126.11	6.57061	up	hypothetical protein F0562_011253 [Nyssa sinensis]	98.868	Pac30G010570	0.372357	0.251435	0.281279	358.303	330.26	359.299	10.2359	up	hypothetical protein F0562_011253 [Nyssa sinensis]
EVM0011821	5.50915	5.09773	4.91787	14.3909	13.668	14.7488	1.58747	up	PREDICTED: acetylajmalan esterase [Beta vulgaris subsp. vulgaris]	90.515	Pac11G003290	0.511698	0.065039	0	4.01298	4.52041	4.63607	3.73658	up	PREDICTED: GDSL esterase/lipase At5g03980 [Beta vulgaris subsp. vulgaris]
EVM0011824	0.04782	0.0396	0.018265	0.818054	1.25597	1.18616	4.59716	up	ABC transporter G family member 9-like [Chenopodium quinoa]	58.604	Pac31G004330	0.38705	0.399775	0.270877	1.81971	2.2245	2.45607	2.7401	up	ABC transporter G family member 21-like [Chenopodium quinoa]
EVM0011829	1.38906	0.720635	0.857674	4.74337	3.8885	4.80249	2.27222	up	ethylene-responsive transcription factor ERF037 [Spinacia oleracea]	74.89	Pac34G003970	0.406974	0.066955	0.299281	4.44925	5.23214	4.49477	4.13956	up	ethylene-responsive transcription factor TINY-like [Chenopodium quinoa]
EVM0011833	10.3998	10.5238	9.87187	21.2494	22.7656	20.7746	1.20648	up	uncharacterized protein LOC110724509 [Chenopodium quinoa]	93.81	Pac02G006270	1.04609	1.20177	1.0732	5.49112	6.46999	6.39391	2.6208	up	jacalin-related lectin 3-like isoform X2 [Spinacia oleracea]
EVM0011835	1.95151	2.71052	1.64888	7.33019	8.62741	6.83429	1.97411	up	hypothetical protein SOVF_170690 [Spinacia oleracea]	92.771	Pac10G006870	0.799798	0.657913	1.01148	3.2747	3.13888	2.83183	2.01427	up	hypothetical protein SOVF_170690 [Spinacia oleracea]
EVM0011856	0	0	0	1.28561	1.8036	2.02891	7.77138	up	uncharacterized protein LOC110733625 [Chenopodium quinoa]	96.117	Pac29G001010	0	0	0	2.77025	4.57136	4.15693	6.71162	up	PREDICTED: uncharacterized protein LOC104882862 [Beta vulgaris subsp. vulgaris]
EVM0011863	8.36125	11.9799	11.3944	23.2437	24.8435	24.3837	1.32413	up	caffeoylshikimate esterase-like [Chenopodium quinoa]	97.257	Pac07G009230	0.092	0	0	1.17996	1.44477	1.3762	4.53698	up	caffeoylshikimate esterase-like [Chenopodium quinoa]
EVM0011870	5.04558	5.1469	5.13367	28.4963	28.5904	28.8821	2.61859	up	D-3-phosphoglycerate dehydrogenase 1, chloroplastic-like [Chenopodium quinoa]	95.327	Pac03G006380	3.49941	3.1278	2.64472	24.8737	23.5196	22.9463	3.10118	up	D-3-phosphoglycerate dehydrogenase 2, chloroplastic-like isoform X1 [Spinacia oleracea]
EVM0011884	0.430463	0.487079	0.466698	1.81343	2.63023	1.921	2.29984	up	PREDICTED: cytochrome P450 734A1-like [Beta vulgaris subsp. vulgaris]	76.32	Pac03G000980	1.19986	1.10592	1.37752	3.13998	3.08071	4.61986	1.70854	up	cytochrome P450 734A1 [Spinacia oleracea]
EVM0011886	23.6772	23.6856	23.1759	77.5421	81.6734	75.3987	1.867	up	phenylalanine ammonia-lyase [Spinacia oleracea]	96.369	Pac36G002490	2.62324	2.018	1.79839	13.8655	14.241	15.3841	2.90644	up	phenylalanine ammonia-lyase [Spinacia oleracea]
EVM0011893	6.75042	7.34762	7.11317	38.003	34.6129	35.0746	2.47691	up	ferredoxin--nitrite reductase, chloroplastic-like [Chenopodium quinoa]	95.593	Pac23G007330	1.54258	2.02015	1.46514	3.10362	3.13718	3.1314	1.05543	up	ferredoxin--nitrite reductase, chloroplastic [Chenopodium quinoa]
EVM0011905	4.78946	6.56557	6.24595	12.9677	13.9209	11.0622	1.24175	up	syncoilin [Morus notabilis]	76.757	Pac26G005970	19.9212	17.6406	19.3992	36.2088	35.5041	34.0978	1.0569	up	PREDICTED: uncharacterized protein LOC104898467 [Beta vulgaris subsp. vulgaris]
EVM0011906	41.6412	42.0078	43.5257	81.5617	83.2833	83.1989	1.09713	up	hypothetical protein SOVF_005170 [Spinacia oleracea]	95.29	Pac15G011930	4.1638	3.33733	4.71061	36.8919	33.5414	35.9386	3.27338	up	uncharacterized protein LOC110713916 [Chenopodium quinoa]
EVM0011926	13.8737	14.935	14.7225	34.6279	36.2839	36.9883	1.4414	up	uncharacterized protein LOC110720987 [Chenopodium quinoa]	98.137	Pac13G001510	12.7183	17.9213	15.6159	30.6176	31.7852	30.9303	1.17734	up	uncharacterized protein LOC110720987 [Chenopodium quinoa]
EVM0011928	5.84883	5.93405	5.77688	35.1219	36.0617	32.8214	2.69825	up	nuclear transcription factor Y subunit B-3-like [Chenopodium quinoa]	81.9	Pac30G010840	4.39366	6.35707	6.48933	96.387	97.4734	93.9343	4.21266	up	nuclear transcription factor Y subunit B-3-like [Chenopodium quinoa]
EVM0011930	0.952813	0.966159	0.982329	1.94131	1.65201	2.36587	1.16028	up	BTB/POZ domain-containing protein At1g03010-like isoform X1 [Chenopodium quinoa]	98.913	Pac09G004160	0.270392	0.295055	0.268849	0.449875	0.723842	0.49254	1.1203	up	BTB/POZ domain-containing protein At1g03010-like isoform X1 [Chenopodium quinoa]
EVM0011935	125.326	132.9	115.129	1550.7	1629.92	1520.68	3.78653	up	PREDICTED: photosystem I reaction center subunit IV, chloroplastic [Beta vulgaris subsp. vulgaris]	85.039	Pac28G004750	79.9152	74.8686	81.9818	1151.14	1117.87	1163.54	4.02068	up	PREDICTED: photosystem I reaction center subunit IV, chloroplastic [Beta vulgaris subsp. vulgaris]
EVM0011936	3.14728	3.0045	3.239	10.1285	8.86113	9.63914	1.73782	up	receptor-like serine/threonine-protein kinase SD1-8 [Chenopodium quinoa]	91.618	Pac08G012000	0.539747	0.965515	1.39005	4.37559	4.43887	4.57145	2.33766	up	PREDICTED: receptor-like serine/threonine-protein kinase SD1-8 isoform X1 [Beta vulgaris subsp. vulgaris]
EVM0011938	0.281349	0.192933	0.284035	1.94913	2.23447	2.089	3.08545	up	serine/threonine-protein kinase UCNL-like [Chenopodium quinoa]	96.852	Pac06G008930	0.39947	0.391479	0.453403	1.37092	0.69925	0.837152	1.32559	up	serine/threonine-protein kinase UCNL-like [Chenopodium quinoa]
EVM0011942	0	0	0	1.07856	1.26053	1.00097	7.29375	up	endoglucanase 16-like [Chenopodium quinoa]	50.431	Pac35G007320	2.50704	3.82688	2.95019	204.128	203.865	209.364	6.19196	up	PREDICTED: endoglucanase 17 [Beta vulgaris subsp. vulgaris]
EVM0011943	10.9012	10.9517	12.6605	37.3283	34.4882	35.6497	1.77119	up	PREDICTED: RNA polymerase sigma factor sigA [Beta vulgaris subsp. vulgaris]	98.592	Pac01G017000	5.68391	5.46052	6.39067	20.6548	22.9228	21.0921	2.04472	up	PREDICTED: RNA polymerase sigma factor sigA [Beta vulgaris subsp. vulgaris]
EVM0011952	20.4232	21.5868	21.1655	64.2937	63.7391	63.0146	1.73019	up	PREDICTED: homeobox-leucine zipper protein HAT5 [Beta vulgaris subsp. vulgaris]	93.711	Pac13G007740	4.54813	4.92877	5.15767	18.7334	18.3346	15.281	2.00149	up	PREDICTED: homeobox-leucine zipper protein HAT5 [Beta vulgaris subsp. vulgaris]
EVM0011967	7.28189	7.68523	6.50783	17.8191	15.0286	16.8515	1.34041	up	PREDICTED: probable 2-carboxy-D-arabinitol-1-phosphatase [Beta vulgaris subsp. vulgaris]	98.288	Pac02G013160	2.64607	3.55564	3.53973	8.18737	6.67908	7.61296	1.36996	up	PREDICTED: probable 2-carboxy-D-arabinitol-1-phosphatase [Beta vulgaris subsp. vulgaris]
EVM0011973	0.134624	0.218644	0.358806	3.46942	8.25946	2.6774	4.17318	up	photosystem I assembly protein Ycf4 [Phytolacca acinosa]	98.919	Pac0G001330	0.009161	0	0.058392	2.10541	1.67687	1.73716	5.43779	up	photosystem I assembly protein Ycf4 [Phytolacca insularis]
EVM0011979	185.169	200.095	189.026	2066.39	2062.22	1824.46	3.50675	up	PREDICTED: jasmonate-induced protein homolog [Beta vulgaris subsp. vulgaris]	93.023	Pac04G011240	2.35551	2.43588	5.79507	1239	1128.36	1128.6	8.30885	up	jasmonate-induced protein homolog [Spinacia oleracea]
EVM0011999	0.363058	0.259964	0.234473	2.78538	2.88189	2.85104	3.37536	up	cytochrome P450 78A3-like [Chenopodium quinoa]	77.419	Pac02G000480	0.105915	0.153717	0.124701	4.6235	2.9852	3.52541	4.85385	up	cytochrome P450 78A3-like [Chenopodium quinoa]
EVM0012012	14.2891	13.4232	14.5944	82.4	83.2961	94.1955	2.7495	up	beta-glucosidase 11-like [Chenopodium quinoa]	90.196	Pac12G003080	11.0126	9.03456	10.4096	158.946	166.28	164.424	4.16495	up	beta-glucosidase 11-like [Chenopodium quinoa]
EVM0012019	1.91622	1.8476	1.74707	8.58501	8.15905	8.25163	2.3035	up	uncharacterized protein LOC110687926 [Chenopodium quinoa]	100	Pac35G005010	1.41137	1.38205	0.840021	4.73648	4.62064	4.28648	2.04373	up	uncharacterized protein LOC110687926 [Chenopodium quinoa]
EVM0012020	0.129213	0.116978	0.043967	0.543893	0.586168	0.940709	2.81076	up	PREDICTED: protein NRT1/ PTR FAMILY 1.2-like [Beta vulgaris subsp. vulgaris]	97.645	Pac36G007070	0.887219	0.597283	0.803714	3.33844	3.84941	3.66364	2.3779	up	hypothetical protein BVRB_2g032120 [Beta vulgaris subsp. vulgaris]
EVM0012025	0.034601	0	0	13.0079	13.637	12.8018	9.16685	up	--	86.567	Pac17G003240	0	0	0	8.30364	9.25815	10.19	9.57866	up	--
EVM0012027	8.28999	8.75087	7.58936	88.7742	92.5543	91.7323	3.60142	up	protease Do-like 1, chloroplastic [Chenopodium quinoa]	99.531	Pac32G003960	8.35744	8.49898	7.73013	38.2159	34.9178	36.1937	2.31324	up	protease Do-like 1, chloroplastic [Chenopodium quinoa]
EVM0012035	0.642428	0.519226	0.778973	12.4609	12.1333	11.4748	4.31247	up	DUF538 domain-containing protein [Cephalotus follicularis]	85.784	Pac09G004790	16.7114	16.266	17.8742	174.797	154.451	155.431	3.41431	up	DUF538 domain-containing protein [Cephalotus follicularis]
EVM0012049	3.44714	3.14222	2.50591	6.9283	7.1026	6.56034	1.30655	up	zinc finger CCCH domain-containing protein 32-like [Chenopodium quinoa]	84.466	Pac27G006970	6.06748	6.3068	6.61175	12.463	11.0822	10.9401	1.02431	up	zinc finger CCCH domain-containing protein 32-like [Chenopodium quinoa]
EVM0012055	1.66814	2.01221	1.41644	6.13387	5.27243	5.01032	1.80918	up	uncharacterized protein LOC110684317 [Chenopodium quinoa]	86.466	PaciNew3241	0.954299	1.00723	1.19088	14.8367	13.3446	15.2378	3.91696	up	uncharacterized protein LOC110693160 [Chenopodium quinoa]
EVM0012067	6.53308	6.32657	7.28831	13.3304	15.3497	13.2179	1.18853	up	protein STRICTOSIDINE SYNTHASE-LIKE 10-like [Chenopodium quinoa]	95.989	Pac11G001520	0.87265	0.776322	0.361266	1.42925	1.19915	1.42168	1.13591	up	protein STRICTOSIDINE SYNTHASE-LIKE 10-like [Chenopodium quinoa]
EVM0012082	2.63182	2.62518	2.15967	7.95687	8.40732	8.02131	1.84224	up	uncharacterized protein LOC110789432 [Spinacia oleracea]	91.93	Pac23G002110	10.6518	10.8788	11.8988	22.3593	21.789	24.8584	1.20962	up	uncharacterized protein LOC110789432 [Spinacia oleracea]
EVM0012098	131.704	143.867	132.138	2966.62	3078.81	3043.74	4.61098	up	photosystem II 10 kDa polypeptide, chloroplastic [Ziziphus jujuba]	96.403	Pac32G004040	102.788	111.273	105.044	1899.1	1846.13	1930.28	4.31756	up	photosystem II 10 kDa polypeptide, chloroplastic [Ziziphus jujuba]
EVM0012101	3.70305	3.21178	3.71906	16.7572	17.3374	16.8911	2.38545	up	DNA damage-repair/toleration protein DRT102-like [Chenopodium quinoa]	97.778	Pac03G008600	13.0526	16.0855	15.8857	51.191	51.3278	55.8149	1.97968	up	DNA damage-repair/toleration protein DRT102-like [Chenopodium quinoa]
EVM0012102	1.46062	1.6324	1.41815	15.231	17.1588	15.9825	3.5474	up	protein RICE SALT SENSITIVE 3-like isoform X1 [Chenopodium quinoa]	92.665	Pac10G002020	0.893772	0.594344	0.651773	10.2025	9.83049	9.94091	3.91106	up	protein RICE SALT SENSITIVE 3-like isoform X1 [Chenopodium quinoa]
EVM0012112	0.722946	0.234265	0.109113	1.55699	2.59689	2.67291	2.63858	up	PREDICTED: myb-related protein Myb4 [Beta vulgaris subsp. vulgaris]	96.564	Pac02G003680	0.243656	0.264057	0.081364	0.968145	1.68461	2.15463	2.97047	up	transcription factor MYB41-like [Chenopodium quinoa]
EVM0012121	0.023945	0.032523	0.056428	0.741582	0.851504	0.655407	4.18209	up	PREDICTED: transcription factor bHLH94 [Beta vulgaris subsp. vulgaris]	78.841	Pac20G000550	0.878288	0.963416	0.881433	4.41208	2.83821	2.66892	1.98758	up	PREDICTED: transcription factor bHLH94 [Beta vulgaris subsp. vulgaris]
EVM0012123	2.19236	2.01083	2.31016	6.11739	6.51701	6.54067	1.67977	up	PREDICTED: uncharacterized protein LOC104891491 isoform X1 [Beta vulgaris subsp. vulgaris]	91.603	Pac23G007130	0.710182	0.783519	1.04411	7.22889	6.8706	6.13181	3.12922	up	PREDICTED: uncharacterized protein LOC104891491 isoform X1 [Beta vulgaris subsp. vulgaris]
EVM0012132	0.231285	0.026974	0.082316	5.75289	5.19552	5.32815	5.30838	up	probable galacturonosyltransferase-like 1 [Chenopodium quinoa]	96.707	Pac29G009430	0.107225	0.130473	0.143551	6.61066	5.5125	6.782	5.56058	up	probable galacturonosyltransferase-like 1 [Chenopodium quinoa]
EVM0012152	11.6276	11.674	10.8848	21.1972	20.5091	21.8116	1.02608	up	chitin elicitor receptor kinase 1-like isoform X1 [Chenopodium quinoa]	50.98	Pac02G015320	0.799352	0.655761	0.560526	2.17972	3.14288	2.63248	2.10825	up	lysM domain receptor-like kinase 3 isoform X1 [Durio zibethinus]
EVM0012157	6.03598	5.51375	5.73108	17.2263	17.5584	19.2316	1.77156	up	PREDICTED: uncharacterized protein LOC104891734 [Beta vulgaris subsp. vulgaris]	88.713	Pac23G008980	0.477424	0.83385	1.03486	3.71406	3.09608	2.46509	2.126	up	PREDICTED: uncharacterized protein LOC104891734 [Beta vulgaris subsp. vulgaris]
EVM0012162	69.7304	70.1387	70.2288	336.517	320.003	331.51	2.36642	up	RecName: Full=Ferredoxin--NADP reductase, chloroplastic; Short=FNR; Flags: Precursor [Mesembryanthemum crystallinum]	98.907	Pac19G012230	22.7453	21.988	21.1257	104.28	98.1526	96.6979	2.34652	up	ferredoxin--NADP reductase, leaf isozyme, chloroplastic [Jatropha curcas]
EVM0012174	4.98296	6.44148	5.0675	18.5564	19.1235	16.5363	1.84666	up	PREDICTED: uncharacterized protein LOC104889017 [Beta vulgaris subsp. vulgaris]	92.771	Pac01G011150	2.47833	3.77448	3.90876	23.3823	19.7463	18.3469	2.74729	up	PREDICTED: uncharacterized protein LOC104889017 [Beta vulgaris subsp. vulgaris]
EVM0012190	2.31908	1.62753	2.04081	31.159	32.3002	30.4183	4.08361	up	homeobox protein 10-like [Chenopodium quinoa]	60.435	Pac02G002250	1.73253	2.88745	2.9248	19.2597	21.599	19.756	3.15709	up	PREDICTED: uncharacterized protein LOC104891503 [Beta vulgaris subsp. vulgaris]
EVM0012210	3.56551	4.75457	3.81559	10.8717	9.70312	9.85246	1.45757	up	ABC transporter G family member 25 [Spinacia oleracea]	75.08	Pac02G001260	9.97053	8.67991	9.79833	20.1386	19.3568	19.1487	1.20706	up	ABC transporter G family member 25 [Spinacia oleracea]
EVM0012225	0.234768	0.465527	0.510141	1.59148	1.38535	0.987733	1.80176	up	beta-glucosidase 30 [Hylocereus polyrhizus]	93.841	Pac03G008800	0.126399	0.085298	0.047966	0.708409	1.3265	1.06451	3.49727	up	beta-glucosidase 30 [Hylocereus polyrhizus]
EVM0012227	3.01063	2.81193	2.96021	13.3499	16.2747	15.4788	2.48528	up	hypothetical protein BVRB_7g177570 [Beta vulgaris subsp. vulgaris]	95.359	Pac09G007530	2.92462	2.52893	2.52644	7.08161	8.01019	7.19058	1.63844	up	hypothetical protein BVRB_7g177570 [Beta vulgaris subsp. vulgaris]
EVM0012232	14.9098	15.3769	16.4827	36.6553	36.3857	38.9244	1.39203	up	PREDICTED: uncharacterized protein LOC104896100 [Beta vulgaris subsp. vulgaris]	95.652	Pac22G000700	2.71641	3.35732	2.72956	13.2956	13.7713	14.2207	2.3913	up	PREDICTED: uncharacterized protein LOC104896100 [Beta vulgaris subsp. vulgaris]
EVM0012237	4.73117	5.34402	4.34278	13.1964	13.285	14.9192	1.65018	up	PREDICTED: serine carboxypeptidase-like 25 isoform X1 [Beta vulgaris subsp. vulgaris]	98.071	Pac29G004200	0.440156	0.340717	0.971987	1.92347	1.60063	1.75667	1.71411	up	serine carboxypeptidase-like 25 [Chenopodium quinoa]
EVM0012245	9.07091	9.53715	9.82694	56.2368	55.8082	50.5615	2.64803	up	ATP-dependent Clp protease adapter protein CLPS1, chloroplastic-like [Chenopodium quinoa]	98.101	Pac10G005140	4.06228	3.28638	3.41448	22.8788	28.0812	25.1014	2.97034	up	ATP-dependent Clp protease adapter protein CLPS1, chloroplastic-like [Chenopodium quinoa]
EVM0012247	0.183493	0	0.163497	1.26694	1.2861	1.49489	3.42787	up	autophagy-related protein 8i [Spinacia oleracea]	83.2	Pac16G012570	6.81915	6.27406	8.52056	15.5075	17.3282	18.0153	1.39516	up	PREDICTED: autophagy-related protein 8i [Beta vulgaris subsp. vulgaris]
EVM0012255	2.7036	2.9436	3.4502	23.1425	18.9204	20.6863	2.91441	up	dnaJ homolog subfamily B member 1-like [Chenopodium quinoa]	95.413	Pac10G002580	2.25965	2.18908	2.25563	12.1789	12.6464	12.3635	2.62594	up	dnaJ homolog subfamily B member 1-like [Chenopodium quinoa]
EVM0012258	5.87058	5.673	6.39936	11.8462	10.7156	11.2859	1.04763	up	PREDICTED: lipase 3 isoform X1 [Beta vulgaris subsp. vulgaris]	95.369	Pac23G004160	4.51279	3.92671	4.84175	7.9276	6.92526	9.35834	1.02892	up	uncharacterized protein LOC110774685 isoform X1 [Spinacia oleracea]
EVM0012271	7.69143	8.27581	7.93687	59.3076	64.1305	56.4271	3.0443	up	uncharacterized protein LOC110716938 [Chenopodium quinoa]	97.333	Pac03G005000	4.41429	3.86176	4.27751	12.7774	12.9732	11.7188	1.73967	up	uncharacterized protein LOC110716938 [Chenopodium quinoa]
EVM0012289	4.89661	5.19305	5.25301	22.6609	20.9664	21.7094	2.22302	up	pentatricopeptide repeat-containing protein At5g25630-like [Chenopodium quinoa]	97.148	Pac22G001790	8.52198	8.99386	8.19198	24.4418	24.9267	26.0904	1.71668	up	pentatricopeptide repeat-containing protein At5g25630-like [Chenopodium quinoa]
EVM0012300	6.13165	6.83985	5.92981	70.3129	72.8792	69.448	3.62382	up	vacuolar-processing enzyme-like [Chenopodium quinoa]	96.162	Pac36G006490	9.63656	8.26025	9.39173	25.3738	26.5859	26.134	1.6778	up	vacuolar-processing enzyme-like [Chenopodium quinoa]
EVM0012307	4.5484	4.39767	4.78531	10.5397	8.57418	8.35425	1.13242	up	PREDICTED: aspartyl protease family protein At5g10770 [Beta vulgaris subsp. vulgaris]	88.955	Pac21G011580	0	0.108237	0.137117	3.88194	3.84047	3.98892	5.467	up	PREDICTED: aspartyl protease family protein At5g10770 [Beta vulgaris subsp. vulgaris]
EVM0012308	0	0	0	1.32646	1.14956	1.23657	6.54934	up	auxin-binding protein ABP19a-like [Chenopodium quinoa]	97.63	Pac03G003780	0	0	0	41.7072	40.9118	41.8258	11.0022	up	auxin-binding protein ABP19a-like [Chenopodium quinoa]
EVM0012323	0.936305	0.63984	0.669607	22.9763	22.419	22.5345	4.98265	up	PREDICTED: inositol 4-methyltransferase [Beta vulgaris subsp. vulgaris]	94.324	Pac08G006130	0	0.034797	0	11.8373	9.82247	11.9077	9.01165	up	PREDICTED: inositol 4-methyltransferase [Beta vulgaris subsp. vulgaris]
EVM0012340	4.4305	4.245	4.93691	33.4542	29.1371	30.6043	2.89679	up	43kDa postsynaptic protein [Trema orientale]	92.056	Pac36G000550	2.99787	4.20083	3.79787	9.70512	9.4663	8.28835	1.47808	up	RING-H2 finger protein ATL74-like [Chenopodium quinoa]
EVM0012356	5.84503	3.92714	4.83303	16.1786	13.6863	16.6367	1.79119	up	HVA22-like protein a [Chenopodium quinoa]	98.305	Pac16G008530	8.95655	10.9881	9.81904	20.485	22.5273	25.071	1.35706	up	HVA22-like protein a [Chenopodium quinoa]
EVM0012357	39.6459	37.5895	39.0139	77.2861	74.9433	79.6657	1.12918	up	PREDICTED: ferredoxin-dependent glutamate synthase, chloroplastic [Beta vulgaris subsp. vulgaris]	98.277	Pac10G009080	12.2799	10.6603	11.2257	24.9729	24.0589	25.7224	1.29341	up	PREDICTED: ferredoxin-dependent glutamate synthase, chloroplastic [Beta vulgaris subsp. vulgaris]
EVM0012365	16.1056	15.3478	15.154	117.884	123.355	112.921	3.05623	up	PREDICTED: tetrapyrrole-binding protein, chloroplastic [Beta vulgaris subsp. vulgaris]	91.912	Pac01G011720	0.900205	0.984892	1.50134	35.4418	31.8645	35.2571	5.05988	up	PREDICTED: tetrapyrrole-binding protein, chloroplastic [Beta vulgaris subsp. vulgaris]
EVM0012386	40.0941	40.5495	35.5508	81.6391	79.8655	77.7767	1.17504	up	peptide methionine sulfoxide reductase-like [Chenopodium quinoa]	95.812	Pac09G007000	15.1803	16.3765	14.8995	47.4369	45.4304	45.2504	1.73562	up	peptide methionine sulfoxide reductase-like [Chenopodium quinoa]
EVM0012388	355.422	330.213	325.57	719.869	824.833	730.419	1.30348	up	ABA stress ripening protein [Mesembryanthemum crystallinum]	80.62	Pac02G008690	7.08059	6.38919	9.45277	1328.32	1227.72	1327.54	7.5568	up	ABA stress ripening protein [Mesembryanthemum crystallinum]
EVM0012395	12.8212	10.9994	10.4466	22.4417	22.2007	22.262	1.09574	up	uncharacterized protein LOC110788224 [Spinacia oleracea]	96.675	Pac35G006900	6.01867	4.81987	6.73137	10.192	11.4164	10.9203	1.0504	up	uncharacterized protein LOC110788224 [Spinacia oleracea]
EVM0012404	4.934	6.00887	5.45288	27.7851	26.1634	28.5609	2.4634	up	uncharacterized protein At2g37660, chloroplastic [Spinacia oleracea]	96.716	Pac18G008200	2.19447	1.435	2.07086	9.79491	11.6017	10.0776	2.5992	up	uncharacterized protein At2g37660, chloroplastic [Spinacia oleracea]
EVM0012409	5.15245	5.0396	3.6024	59.2596	57.1749	55.0554	3.75917	up	nudix hydrolase 8-like [Chenopodium quinoa]	98.305	Pac01G003380	1.82363	1.88773	1.39216	18.2884	17.3187	17.9051	3.54801	up	nudix hydrolase 8-like [Chenopodium quinoa]
EVM0012410	1.5409	1.62247	1.41754	5.06984	4.48952	4.17847	1.70534	up	calmodulin-binding receptor-like cytoplasmic kinase 2 [Spinacia oleracea]	93.119	Pac14G003040	1.73778	1.11023	2.24792	4.01311	3.3196	5.70637	1.50785	up	calmodulin-binding receptor-like cytoplasmic kinase 2 [Spinacia oleracea]
EVM0012411	1.9677	1.89493	1.65927	20.0549	20.0172	21.5279	3.59309	up	glutathione S-transferase T1-like [Spinacia oleracea]	59.193	Pac21G001000	26.4452	29.1963	28.0555	125.203	117.122	120.693	2.28194	up	glutathione S-transferase T1-like [Spinacia oleracea]
EVM0012436	1.26426	0.65766	0.926939	4.28001	3.4457	3.73291	2.11606	up	PREDICTED: MLO-like protein 10 isoform X1 [Beta vulgaris subsp. vulgaris]	86.918	Pac26G000260	0.534173	0.664225	0.553077	3.43529	3.90263	4.33214	2.87711	up	PREDICTED: MLO-like protein 10 isoform X1 [Beta vulgaris subsp. vulgaris]
EVM0012439	2.67751	3.5053	3.53433	9.09753	9.4765	8.20939	1.59337	up	uncharacterized protein LOC110731618 [Chenopodium quinoa]	91.163	Pac15G013460	7.21806	5.31788	6.51591	36.6077	35.0624	30.6195	2.58022	up	uncharacterized protein LOC110731618 [Chenopodium quinoa]
EVM0012446	8.93059	8.59369	7.03993	117.011	138.909	113.239	4.02888	up	PREDICTED: uncharacterized protein LOC104898501 [Beta vulgaris subsp. vulgaris]	87.5	Pac25G006610	14.9593	13.1483	15.2096	587.493	534.675	579.489	5.45133	up	PREDICTED: uncharacterized protein LOC104898501 [Beta vulgaris subsp. vulgaris]
EVM0012455	16.8133	13.5253	15.2718	196.517	234.263	204.843	3.92313	up	18.1 kDa class I heat shock protein-like [Chenopodium quinoa]	88.636	Pac32G006910	12.3475	16.5433	14.6213	144.404	138.351	141.52	3.45088	up	hypothetical protein SOVF_207340 [Spinacia oleracea]
EVM0012466	1.42314	1.04923	1.18121	4.97145	4.43859	5.49892	2.14659	up	WPP domain-interacting tail-anchored protein 2-like [Chenopodium quinoa]	94.41	Pac10G004260	3.37033	3.83334	3.78795	6.53498	8.14002	7.79551	1.19395	up	WPP domain-interacting tail-anchored protein 2-like isoform X2 [Spinacia oleracea]
EVM0012474	8.33658	7.39348	7.14885	524.247	618.855	500.032	6.2741	up	PREDICTED: 17.6 kDa class I heat shock protein 3-like [Cucumis melo]	89.634	Pac29G007270	13.7278	15.9467	16.1321	945.28	853.371	912.42	6.05183	up	18.1 kDa class I heat shock protein-like [Momordica charantia]
EVM0012498	4.92237	4.93383	4.26784	18.5153	21.3024	22.2816	2.26443	up	protein ZINC INDUCED FACILITATOR-LIKE 1-like [Chenopodium quinoa]	98.351	Pac03G006820	6.06629	6.84757	7.28036	33.6088	34.3976	33.5033	2.49423	up	protein ZINC INDUCED FACILITATOR-LIKE 1-like [Chenopodium quinoa]
EVM0012499	1.22727	1.09293	0.960905	58.7952	62.0692	60.967	5.89523	up	NAD(P)H-quinone oxidoreductase subunit N, chloroplastic [Spinacia oleracea]	97.748	Pac15G013810	0.196379	0.102394	0	12.8403	12.4423	13.7072	6.8315	up	NAD(P)H-quinone oxidoreductase subunit N, chloroplastic [Spinacia oleracea]
EVM0012504	0.071727	0.12712	0.110103	13.2314	14.3386	13.4323	7.03587	up	PREDICTED: protein NRT1/ PTR FAMILY 5.8 isoform X2 [Beta vulgaris subsp. vulgaris]	96.798	Pac09G006800	0.025663	0	0.093442	3.37153	2.30882	3.40681	6.08288	up	PREDICTED: protein NRT1/ PTR FAMILY 5.8 isoform X2 [Beta vulgaris subsp. vulgaris]
EVM0012537	2.42547	2.93569	3.18289	5.93905	6.08425	5.92298	1.204	up	probable LRR receptor-like serine/threonine-protein kinase At1g53430 isoform X1 [Chenopodium quinoa]	61.501	Pac32G003260	1.576	1.54529	1.88145	4.23764	4.11621	4.93018	1.5697	up	probable LRR receptor-like serine/threonine-protein kinase At1g53430 isoform X1 [Chenopodium quinoa]
EVM0012538	0.294369	0.255872	0.330789	4.47145	5.70054	4.9645	4.15617	up	PREDICTED: endoglucanase 11 [Beta vulgaris subsp. vulgaris]	99.301	Pac07G003670	2.91386	2.54873	2.22106	7.67326	7.01262	7.59426	1.69028	up	PREDICTED: endoglucanase 11 [Beta vulgaris subsp. vulgaris]
EVM0012548	1.4104	1.23657	1.3578	4.87365	4.10268	4.67236	1.88942	up	glucan endo-1,3-beta-glucosidase 5-like [Spinacia oleracea]	98.031	Pac36G005250	0.557321	0.235611	0.317834	2.54969	2.13389	2.14421	2.73558	up	glucan endo-1,3-beta-glucosidase 5-like [Spinacia oleracea]
EVM0012551	0.428133	0.460616	0.46881	2.23344	3.02176	3.21199	2.6981	up	hypothetical protein BVRB_2g029210 [Beta vulgaris subsp. vulgaris]	95.833	Pac23G001910	1.00018	0.409455	0.851683	18.0835	19.6172	19.4165	4.68084	up	hypothetical protein BVRB_2g029210 [Beta vulgaris subsp. vulgaris]
EVM0012560	3.06811	3.90706	3.79048	11.5897	13.2434	12.1539	1.9031	up	auxin-binding protein ABP19a-like [Pistacia vera]	84.211	Pac03G003870	1.96179	2.12866	2.31224	86.2143	81.9429	82.8675	5.44798	up	auxin-binding protein ABP19a-like [Pistacia vera]
EVM0012563	0.079115	0.065396	0	4.45566	4.49435	4.31348	6.40069	up	carotenoid cleavage dioxygenase 7, chloroplastic [Spinacia oleracea]	94.444	Pac08G004010	0	0	0	5.16156	4.60103	4.50847	9.13485	up	carotenoid cleavage dioxygenase 7, chloroplastic [Spinacia oleracea]
EVM0012577	4.74609	2.8868	3.60184	7.19973	8.23942	9.25298	1.25725	up	hypothetical protein SOVF_152420 [Spinacia oleracea]	96.358	Pac32G008090	2.29513	2.78014	3.09642	8.37207	9.28322	9.24456	1.87674	up	hypothetical protein SOVF_152420 [Spinacia oleracea]
EVM0012588	0.117395	0.029284	0.251219	14.5836	16.7366	15.2583	6.63323	up	PREDICTED: pathogenesis-related protein PR-1 [Beta vulgaris subsp. vulgaris]	94.444	Pac06G002980	0.277751	0.226587	0.117329	2.3841	2.12659	3.10438	3.59896	up	PREDICTED: pathogenesis-related protein PR-1 [Beta vulgaris subsp. vulgaris]
EVM0012591	0.427912	0.498713	0.406897	2.64525	1.80716	2.64255	2.48214	up	PREDICTED: GDSL esterase/lipase At2g42990 [Beta vulgaris subsp. vulgaris]	96.317	Pac17G009820	0.896219	0.553465	0.507493	2.30717	3.36921	3.90203	2.37908	up	PREDICTED: GDSL esterase/lipase At2g42990 [Beta vulgaris subsp. vulgaris]
EVM0012608	3.17134	4.12538	1.93035	12.3204	17.2932	14.9405	2.37678	up	PREDICTED: uncharacterized protein LOC104906792 [Beta vulgaris subsp. vulgaris]	96.026	Pac01G010100	0.176475	0.03357	0.036217	0.634989	1.66797	1.26971	3.65573	up	PREDICTED: uncharacterized protein LOC104906792 [Beta vulgaris subsp. vulgaris]
EVM0012610	0	0	0	1.14597	0.96276	0.866041	6.9117	up	RING-H2 finger protein ATL74 [Prunus persica]	92.893	Pac29G005800	0.417454	0.535225	0.238776	1.1385	0.993545	1.21429	1.55298	up	RING-H2 finger protein ATL73-like [Chenopodium quinoa]
EVM0012625	0.671447	0.534958	0.200837	6.55706	5.71813	6.48081	3.75484	up	RING-H2 finger protein ATL78-like [Chenopodium quinoa]	80.349	Pac22G001310	0.025407	0	0.099824	3.32501	4.32695	3.50088	6.08978	up	RING-H2 finger protein ATL78-like [Chenopodium quinoa]
EVM0012640	0.021283	0.013917	0	1.99843	1.43148	1.72171	6.54942	up	PREDICTED: ABC transporter G family member 20 [Beta vulgaris subsp. vulgaris]	96.585	Pac36G003010	0.287929	0.146722	0.49995	0.964566	0.885708	0.880321	1.66714	up	PREDICTED: ABC transporter G family member 20 [Beta vulgaris subsp. vulgaris]
EVM0012667	2.43508	2.55675	2.40931	12.8659	12.3224	12.2644	2.47026	up	PREDICTED: gibberellin receptor GID1B [Beta vulgaris subsp. vulgaris]	98.276	Pac35G008410	0.569186	0.57322	0.275284	5.36635	4.51615	5.40148	3.54532	up	PREDICTED: gibberellin receptor GID1B [Beta vulgaris subsp. vulgaris]
EVM0012672	2.98138	2.63103	2.59619	23.2931	23.6444	23.1673	3.2192	up	protein NRT1/ PTR FAMILY 6.3-like [Chenopodium quinoa]	96.346	Pac01G002750	0.035437	0.054995	0.106613	1.66038	2.073	1.88246	4.82905	up	PREDICTED: protein NRT1/ PTR FAMILY 6.3 [Beta vulgaris subsp. vulgaris]
EVM0012677	1.47527	1.59159	1.50478	17.5806	16.5441	17.0445	3.61026	up	PREDICTED: ATP-dependent 6-phosphofructokinase 6 [Beta vulgaris subsp. vulgaris]	98.992	Pac03G002070	2.02401	1.45073	1.36133	29.5547	28.8356	30.2562	4.33154	up	PREDICTED: ATP-dependent 6-phosphofructokinase 6 [Beta vulgaris subsp. vulgaris]
EVM0012684	9.98277	10.5205	10.1654	30.8745	28.604	31.4899	1.70098	up	actin-related protein 7-like [Chenopodium quinoa]	97.548	Pac07G006150	14.0531	10.8859	13.7055	30.6595	31.5337	30.8924	1.42978	up	actin-related protein 7-like [Chenopodium quinoa]
EVM0012687	5.67063	5.84978	5.9833	17.3062	16.3994	16.2183	1.64209	up	clavaminate synthase-like protein At3g21360 [Chenopodium quinoa]	78.659	Pac34G004200	2.11012	2.00836	2.96887	4.97866	4.8508	4.84898	1.20188	up	clavaminate synthase-like protein At3g21360 [Chenopodium quinoa]
EVM0012702	7.1963	8.64405	8.4506	41.2777	44.7036	39.64	2.49687	up	hypothetical protein SOVF_042800 [Spinacia oleracea]	92.742	PaciNew6694	2.30117	1.10015	1.46193	7.43995	6.64727	6.43895	2.42432	up	hypothetical protein SOVF_042800 [Spinacia oleracea]
EVM0012704	19.9375	18.7391	20.3161	34.4803	37.9864	38.8875	1.0483	up	hydroxyacylglutathione hydrolase 2, mitochondrial-like [Chenopodium quinoa]	96.677	Pac04G009720	5.62187	6.05322	6.9338	15.7373	16.1131	15.6455	1.51397	up	hydroxyacylglutathione hydrolase 2, mitochondrial-like [Chenopodium quinoa]
EVM0012715	0.237129	0.277578	0	1.67543	2.36343	1.81904	2.84605	up	PREDICTED: inorganic phosphate transporter 1-4 [Beta vulgaris subsp. vulgaris]	77.481	Pac05G011080	15.3595	14.2715	14.2336	50.585	51.0305	56.5676	2.01282	up	probable inorganic phosphate transporter 1-4 [Chenopodium quinoa]
EVM0012716	2.71451	2.71163	2.42944	9.84086	9.29496	9.92072	2.01662	up	PREDICTED: ferric reduction oxidase 7, chloroplastic isoform X1 [Beta vulgaris subsp. vulgaris]	97.577	Pac07G003220	1.76687	1.7248	1.4247	6.02977	5.69707	5.62238	1.97292	up	ferric reduction oxidase 7, chloroplastic-like [Chenopodium quinoa]
EVM0012728	1.0326	1.49173	1.42457	13.427	14.4378	15.3104	3.5777	up	hypothetical protein SOVF_158020 [Spinacia oleracea]	91.561	Pac02G006020	0.850269	0.799659	0.729248	15.9949	15.6915	15.3568	4.43837	up	hypothetical protein SOVF_158020 [Spinacia oleracea]
EVM0012732	2.11981	2.34171	1.5244	11.0597	14.3514	15.2745	2.85484	up	CASP-like protein 5C1 isoform X1 [Prunus persica]	88.966	Pac17G002620	1.8501	1.5269	1.54395	5.27708	4.92168	4.59137	1.70412	up	CASP-like protein 5C1 isoform X1 [Prunus persica]
EVM0012741	2.70635	2.9091	2.63293	6.27312	4.33849	5.22988	1.07117	up	putative disease resistance protein RGA1 isoform X1 [Spinacia oleracea]	54.762	Pac01G013360	0.05697	0.014371	0.074567	0.266533	0.346078	0.480139	2.84128	up	PREDICTED: putative disease resistance protein RGA1 [Beta vulgaris subsp. vulgaris]
EVM0012757	0.573593	0.701797	0.588511	2.20204	2.20374	2.40951	1.97723	up	Protein JINGUBANG [Vitis vinifera]	93.521	Pac15G005250	0	0	0	0.73021	0.784387	0.73636	6.5565	up	Protein JINGUBANG [Vitis vinifera]
EVM0012758	0.394975	0.512264	0.353401	2.22722	1.99025	2.78139	2.55967	up	glucan endo-1,3-beta-glucosidase-like [Spinacia oleracea]	69.538	Pac18G008080	39.577	37.4148	39.0808	113.628	119.358	101.842	1.69261	up	PREDICTED: glucan endo-1,3-beta-glucosidase [Beta vulgaris subsp. vulgaris]
EVM0012762	79.7939	79.593	75.0718	242.228	259.384	254.898	1.82276	up	putative ER lumen protein-retaining receptor C28H8.4 isoform X1 [Chenopodium quinoa]	94.595	Pac28G005350	59.4335	63.1691	66.1072	161.219	164.806	160.406	1.53206	up	putative ER lumen protein-retaining receptor C28H8.4 isoform X1 [Chenopodium quinoa]
EVM0012774	9.62169	10.3131	8.93925	25.106	26.0695	22.251	1.47898	up	PREDICTED: scarecrow-like protein 15 [Beta vulgaris subsp. vulgaris]	95.43	Pac19G010850	2.80454	2.4712	4.12259	6.6194	6.44624	7.86698	1.31768	up	PREDICTED: scarecrow-like protein 15 [Beta vulgaris subsp. vulgaris]
EVM0012799	53.0029	49.643	46.9825	101.041	108.593	102.254	1.19204	up	PREDICTED: PLAT domain-containing protein 3 [Beta vulgaris subsp. vulgaris]	94.767	Pac29G012810	42.4344	44.2721	46.2262	109.837	112.618	115.987	1.51354	up	PREDICTED: PLAT domain-containing protein 3 [Beta vulgaris subsp. vulgaris]
EVM0012803	2.46456	2.23753	2.20995	7.48323	7.73933	5.9811	1.74412	up	hypothetical protein BVRB_9g211320 isoform A [Beta vulgaris subsp. vulgaris]	93.066	Pac17G006580	0.787717	1.5738	0.899161	2.97771	3.09297	2.86522	1.60245	up	hypothetical protein BVRB_9g211320 isoform A [Beta vulgaris subsp. vulgaris]
EVM0012805	2.84235	1.81086	2.05461	6.05962	5.93612	6.37158	1.56869	up	E3 ubiquitin-protein ligase BOI-like [Chenopodium quinoa]	53.722	Pac13G008560	3.73324	3.79278	2.6452	12.8447	13.3897	13.5498	2.10924	up	E3 ubiquitin-protein ligase BOI-like isoform X2 [Chenopodium quinoa]
EVM0012807	17.9787	17.032	16.3877	41.8372	43.0204	38.9197	1.4008	up	uncharacterized protein LOC110793548 [Spinacia oleracea]	97.447	Pac15G006420	8.50397	10.1836	8.74537	50.8703	47.027	52.2513	2.61664	up	uncharacterized protein LOC110793548 [Spinacia oleracea]
EVM0012809	3.339	3.73431	3.56613	10.4341	9.90464	10.5193	1.66717	up	PREDICTED: probable calcium-binding protein CML41 [Beta vulgaris subsp. vulgaris]	70.918	Pac12G003870	0.891069	1.13652	1.79039	7.56603	7.72113	8.12593	2.73304	up	probable calcium-binding protein CML41 [Spinacia oleracea]
EVM0012812	0.052936	0.141444	0.221592	2.7559	2.47811	1.97896	4.13902	up	protein HOTHEAD-like isoform X2 [Chenopodium quinoa]	79.959	Pac11G008940	0.084969	0.152067	0.08343	1.42532	0.898865	0.95306	3.3341	up	PREDICTED: protein HOTHEAD isoform X2 [Beta vulgaris subsp. vulgaris]
EVM0012820	2.47393	2.55058	2.31294	8.14637	7.63988	7.72822	1.81108	up	CSC1-like protein RXW8 isoform X2 [Chenopodium quinoa]	97.453	Pac09G002310	0.604262	0.480376	0.773812	7.29727	7.52279	7.75726	3.74912	up	CSC1-like protein RXW8 isoform X2 [Chenopodium quinoa]
EVM0012821	1.273	0.890907	0.962953	3.12236	2.87646	2.70588	1.59615	up	PREDICTED: leucine-rich repeat receptor-like protein kinase TDR [Beta vulgaris subsp. vulgaris]	97.204	Pac03G000030	0.319247	0.172115	0.392883	1.46788	1.43388	1.49905	2.44048	up	PREDICTED: leucine-rich repeat receptor-like protein kinase TDR [Beta vulgaris subsp. vulgaris]
EVM0012835	3.21405	2.43507	2.6797	8.5424	8.71354	7.68417	1.70569	up	beta-glucuronosyltransferase GlcAT14B-like [Chenopodium quinoa]	56.501	Pac13G002840	7.11871	7.90119	7.83453	14.289	17.174	14.5304	1.17225	up	PREDICTED: beta-glucuronosyltransferase GlcAT14B [Beta vulgaris subsp. vulgaris]
EVM0012844	0.296003	0.112979	0.045448	2.43074	2.92276	3.12943	4.11997	up	hypothetical protein BVRB_6g132260 [Beta vulgaris subsp. vulgaris]	74.419	Pac21G010100	0.611587	0.870721	0.291426	3.7635	1.97444	1.98738	2.15569	up	hypothetical protein BVRB_6g132260 [Beta vulgaris subsp. vulgaris]
EVM0012868	0.433314	0.591236	0.380111	6.34829	5.45498	6.15833	3.79587	up	PREDICTED: alpha-L-fucosidase 2-like [Beta vulgaris subsp. vulgaris]	96.262	Pac17G001560	2.54015	1.57752	2.77976	11.0918	10.5697	10.976	2.39601	up	PREDICTED: alpha-L-fucosidase 2-like [Beta vulgaris subsp. vulgaris]
EVM0012878	0.602815	0.596835	0.613458	1.44822	0.996911	0.95333	1.03035	up	uncharacterized protein At4g38062-like [Chenopodium quinoa]	96.823	Pac19G011720	0.671702	0.397692	0.618564	1.19103	1.10852	0.998974	1.09996	up	uncharacterized protein At4g38062-like [Chenopodium quinoa]
EVM0012880	0	0	0	1.15366	1.99083	1.74726	6.92803	up	hypothetical protein BVRB_8g200190 [Beta vulgaris subsp. vulgaris]	64.906	Pac15G001340	6.75684	6.76595	4.91547	18.5333	17.8479	15.2771	1.64139	up	PREDICTED: protein PHLOEM PROTEIN 2-LIKE A1 [Beta vulgaris subsp. vulgaris]
EVM0012898	1.2263	0.66619	0.7875	3.89846	3.67908	3.82075	2.16573	up	PREDICTED: uncharacterized protein LOC104902029 [Beta vulgaris subsp. vulgaris]	98.4	Pac03G000630	0.741061	0.903279	1.0823	10.6616	13.107	10.9918	3.74303	up	PREDICTED: uncharacterized protein LOC104902029 [Beta vulgaris subsp. vulgaris]
EVM0012914	0.140231	0.545433	0.172133	2.41862	3.24168	2.45324	3.28549	up	probable strigolactone esterase DAD2 [Chenopodium quinoa]	96.739	Pac03G001260	0.091649	0.09235	0	2.48174	2.27665	2.36089	5.19444	up	PREDICTED: strigolactone esterase RMS3 [Beta vulgaris subsp. vulgaris]
EVM0012923	57.0489	55.4848	53.0481	167.072	157.265	165.077	1.69624	up	PREDICTED: glyceraldehyde-3-phosphate dehydrogenase B, chloroplastic [Beta vulgaris subsp. vulgaris]	97.792	Pac28G000330	34.5187	33.3759	36.5039	342.876	330.505	337.802	3.44077	up	PREDICTED: glyceraldehyde-3-phosphate dehydrogenase B, chloroplastic [Beta vulgaris subsp. vulgaris]
EVM0012943	8.79286	9.14477	8.06739	19.1468	18.9215	19.1524	1.26966	up	PREDICTED: beta-glucosidase 18-like [Beta vulgaris subsp. vulgaris]	94.501	Pac16G002590	5.59522	4.83185	5.21212	11.201	11.4874	11.0431	1.26912	up	hypothetical protein BVRB_4g087480 [Beta vulgaris subsp. vulgaris]
EVM0012951	8.141	8.35106	8.06769	19.1034	21.8048	22.3099	1.49542	up	uncharacterized protein LOC110705435 [Chenopodium quinoa]	95.057	Pac36G006190	8.15735	7.69888	7.36938	16.6866	15.5847	18.4535	1.28867	up	uncharacterized protein LOC110705435 [Chenopodium quinoa]
EVM0012991	4.81836	5.884	4.55336	20.0624	16.4445	19.133	1.99693	up	PREDICTED: cyclin-P3-1 [Beta vulgaris subsp. vulgaris]	96.569	Pac03G012870	1.49728	1.57609	1.77185	10.9397	11.4386	12.3999	2.99316	up	PREDICTED: cyclin-P3-1 [Beta vulgaris subsp. vulgaris]
EVM0012997	1.00892	1.80344	1.36814	5.40105	5.05082	5.81734	2.08512	up	endonuclease V [Spinacia oleracea]	90.458	Pac25G003270	2.51918	2.84334	2.69996	5.63814	5.27092	5.10433	1.15098	up	endonuclease V [Spinacia oleracea]
EVM0013001	9.04044	8.25865	7.33346	31.2173	37.1688	30.2853	2.13105	up	aspartyl protease [Mirabilis jalapa]	83.686	Pac04G002660	0.767122	0.754622	0.711445	4.07734	4.26388	4.02986	2.60718	up	aspartyl protease [Mirabilis jalapa]
EVM0013003	0	0.085599	0	3.73476	3.56526	3.19222	5.88858	up	zinc finger Ran-binding domain-containing protein 2-like [Chenopodium quinoa]	82.09	Pac06G001060	0	0	0	5.53316	3.40694	4.30404	8.35642	up	zinc finger Ran-binding domain-containing protein 2-like [Spinacia oleracea]
EVM0013016	0.44737	0.632704	0.324732	1.50003	1.23415	1.41638	1.66411	up	PREDICTED: uncharacterized protein LOC104908807 [Beta vulgaris subsp. vulgaris]	96.216	Pac35G005700	0.183555	0.168607	0.08598	1.91871	1.20629	1.04065	3.18116	up	PREDICTED: uncharacterized protein LOC104908807 [Beta vulgaris subsp. vulgaris]
EVM0013021	0.703304	0.780756	0.573881	12.5824	11.7079	13.3756	4.24264	up	MLP-like protein 28 [Chenopodium quinoa]	68.421	Pac25G002090	18.252	25.8299	25.3216	547.333	492.886	491.068	4.61468	up	MLP-like protein 28 [Chenopodium quinoa]
EVM0013041	0.824581	0.74524	0.619327	5.18132	3.98778	4.612	2.77414	up	sulfate transporter [Sesuvium portulacastrum]	98.503	Pac15G005380	0.586531	0.465186	0.557549	23.9286	24.7874	24.7765	5.64161	up	sulfate transporter [Sesuvium portulacastrum]
EVM0013045	1.94145	2.123	2.01412	9.33826	9.58198	8.24713	2.2864	up	putative mediator of RNA polymerase II transcription subunit 29 [Spinacia oleracea]	70.202	Pac16G009260	3.5576	3.8422	3.92391	31.515	28.9465	28.0003	3.1134	up	putative mediator of RNA polymerase II transcription subunit 29 [Spinacia oleracea]
EVM0013047	0.068206	0.106034	0.13902	3.0696	3.11231	3.08532	4.93038	up	solute carrier family 15 [Vigna unguiculata]	94.426	Pac02G005670	0.058674	0.116455	0	0.369979	0.289477	0.325303	2.54857	up	solute carrier family 15 [Vigna unguiculata]
EVM0013053	11.9697	11.2091	11.9527	46.9867	47.9094	53.7754	2.21166	up	hypothetical protein BVRB_5g124720 [Beta vulgaris subsp. vulgaris]	96.538	Pac23G004700	8.70859	8.84515	10.6331	33.5072	33.2102	36.6127	2.03612	up	hypothetical protein BVRB_5g124720 [Beta vulgaris subsp. vulgaris]
EVM0013057	0.853732	0.611304	1.06267	3.19507	3.52676	3.49338	2.11588	up	PREDICTED: UDP-glycosyltransferase 90A1 [Beta vulgaris subsp. vulgaris]	89.109	Pac26G003920	1.88282	2.11397	1.53119	11.3121	9.31308	10.3952	2.64412	up	PREDICTED: UDP-glycosyltransferase 90A1 [Beta vulgaris subsp. vulgaris]
EVM0013066	2.11661	2.44816	2.49444	5.24958	5.60513	5.66049	1.35926	up	probable serine/threonine-protein kinase At1g54610 [Chenopodium quinoa]	97.23	Pac30G008470	3.43081	4.10555	3.26003	6.66009	6.57672	6.59959	1.04137	up	probable serine/threonine-protein kinase At1g54610 [Chenopodium quinoa]
EVM0013067	10.6059	9.95164	9.90971	25.3729	26.6332	27.8163	1.52058	up	F-box/LRR-repeat protein 13 [Spinacia oleracea]	98.103	Pac06G000430	6.74238	7.35429	7.55475	20.6795	21.4838	20.5432	1.69737	up	F-box/LRR-repeat protein 13 [Spinacia oleracea]
EVM0013069	4.26403	4.12353	4.37878	19.9746	19.533	19.9545	2.34868	up	65-kDa microtubule-associated protein 8-like [Chenopodium quinoa]	97.025	Pac11G011580	1.121	1.38362	1.56573	7.3144	7.23145	7.18186	2.57034	up	65-kDa microtubule-associated protein 8-like [Chenopodium quinoa]
EVM0013091	0.283723	0.37053	0.24317	10.5244	9.60981	10.0872	5.08684	up	cysteine protease XCP2-like [Chenopodium quinoa]	89.174	Pac17G003410	0.097994	0.07121	0	95.1874	99.578	89.0066	10.4032	up	cysteine protease XCP2-like [Chenopodium quinoa]
EVM0013095	3.97968	3.56792	3.78711	10.1593	8.41995	8.58036	1.39096	up	acetylajmalan esterase-like [Chenopodium quinoa]	95.844	Pac16G007760	1.3107	2.35811	1.64827	33.4285	33.2788	32.3989	4.38725	up	acetylajmalan esterase-like [Chenopodium quinoa]
EVM0013117	0.903968	1.26939	1.49032	2.01281	2.68794	2.33128	1.06512	up	probable pectate lyase 18 [Chenopodium quinoa]	89.951	Pac35G005360	0.453264	0.629762	0.347885	2.67656	3.64433	2.67627	2.77057	up	probable pectate lyase 18 [Chenopodium quinoa]
EVM0013118	1.10632	0.830917	1.09996	13.0662	14.0045	14.0538	3.86577	up	NAC domain protein 19 [Sesuvium portulacastrum]	94.152	Pac16G002570	3.78978	2.56518	4.43429	19.8072	23.3804	21.8908	2.74221	up	NAC domain protein 19 [Sesuvium portulacastrum]
EVM0013127	0	0	0	1.41156	1.20346	1.58692	6.42555	up	transcription factor WER-like [Hevea brasiliensis]	62.162	Pac20G012220	1.76033	1.27108	1.17563	9.61879	8.17969	7.0772	2.69624	up	transcription factor MYB59 isoform X1 [Spinacia oleracea]
EVM0013133	6.13663	7.22848	6.14413	38.2081	43.5025	37.4469	2.74352	up	DNA ligase 1-like [Chenopodium quinoa]	90.374	Pac05G006510	9.35908	8.80965	9.99256	93.8935	94.7148	87.9795	3.45894	up	DNA ligase 1-like [Chenopodium quinoa]
EVM0013169	816.328	784.078	784.483	6611.61	6426.58	6314.41	3.15383	up	cysteine protease XCP2-like [Chenopodium quinoa]	92.877	Pac17G003400	1325.82	1296.58	1362.11	4317.79	4105.35	4215.53	1.83123	up	cysteine protease XCP2-like [Chenopodium quinoa]
EVM0013188	0	0	0	1.06957	1.55744	0.851445	6.80538	up	probable 2-oxoglutarate-dependent dioxygenase ANS [Chenopodium quinoa]	95.349	Pac25G007330	0.019089	0	0.08189	2.27054	1.23507	1.30241	5.19588	up	PREDICTED: protein SRG1 [Beta vulgaris subsp. vulgaris]
EVM0013190	0.210996	0.067499	0.079653	1.12472	2.47334	3.50546	4.14239	up	PREDICTED: light-regulated protein [Beta vulgaris subsp. vulgaris]	92.063	Pac21G009290	0.187549	0	0	45.8395	40.5781	45.0767	8.77281	up	PREDICTED: light-regulated protein [Beta vulgaris subsp. vulgaris]
EVM0013197	5.80634	4.66104	5.32841	14.5889	18.602	18.6346	1.83271	up	PREDICTED: uncharacterized protein LOC104891108 [Beta vulgaris subsp. vulgaris]	94.776	Pac14G000400	9.2324	5.71152	6.15043	13.1552	11.5163	13.5818	1.01245	up	uncharacterized protein LOC110709756 [Chenopodium quinoa]
EVM0013199	3.91026	3.4833	3.31827	23.5834	20.8733	22.942	2.7789	up	PREDICTED: protein NRT1/ PTR FAMILY 7.3 [Beta vulgaris subsp. vulgaris]	98.5	Pac01G004230	0.26297	0.140645	0.193026	0.634709	0.763661	0.606965	1.7912	up	PREDICTED: protein NRT1/ PTR FAMILY 7.3 [Beta vulgaris subsp. vulgaris]
EVM0013218	1.0028	0.529453	1.203	7.05995	6.55348	5.89201	2.91985	up	uncharacterized protein LOC110784256 [Spinacia oleracea]	90.64	Pac30G004960	5.7036	8.10302	5.22996	28.24	27.2369	30.9511	2.3383	up	putative protein TPRXL [Chenopodium quinoa]
EVM0013221	5.81317	6.28178	5.40038	14.8755	14.2602	13.0238	1.40147	up	receptor like protein kinase S.2-like [Chenopodium quinoa]	97.857	Pac11G000040	1.21232	0.931179	0.773617	5.33987	5.63375	5.93557	2.67744	up	receptor like protein kinase S.2-like [Chenopodium quinoa]
EVM0013227	2.62658	3.22248	3.11175	6.11109	4.8514	6.16729	1.06717	up	PREDICTED: probable trehalose-phosphate phosphatase F [Beta vulgaris subsp. vulgaris]	62.909	Pac19G014970	4.59212	4.43003	3.30731	9.511	10.7508	9.37838	1.42069	up	hypothetical protein BVRB_6g135330 [Beta vulgaris subsp. vulgaris]
EVM0013233	3.30642	2.06498	2.3394	7.04836	7.84871	7.31312	1.64584	up	PREDICTED: mucin-2 [Beta vulgaris subsp. vulgaris]	84.923	Pac17G000480	1.8317	1.63596	1.62611	11.7402	11.7902	11.9882	2.94379	up	PREDICTED: mucin-2 [Beta vulgaris subsp. vulgaris]
EVM0013249	0.063306	0.092857	0.111562	1.65494	1.94009	2.02584	4.41616	up	PREDICTED: two-component response regulator-like APRR2 isoform X1 [Beta vulgaris subsp. vulgaris]	85.106	Pac04G003690	1.32347	0.797623	1.074	71.3416	80.3758	73.1414	6.25088	up	two-component response regulator-like APRR2 [Chenopodium quinoa]
EVM0013256	1.61725	1.65627	1.91827	8.72566	9.97508	7.64704	2.45515	up	Copper chaperone [Handroanthus impetiginosus]	89.933	Pac05G001350	0.675222	0.898155	0.363049	5.37391	7.08756	7.06237	3.36462	up	heavy metal-associated isoprenylated plant protein 39 isoform X1 [Sesamum indicum]
EVM0013274	12.5471	12.7167	11.8106	41.3705	43.3125	43.8021	1.92526	up	acid beta-fructofuranosidase-like [Chenopodium quinoa]	94.984	Pac05G011700	7.48273	6.43543	6.55251	26.8354	26.3784	26.2519	2.11715	up	acid beta-fructofuranosidase-like [Chenopodium quinoa]
EVM0013279	0	0	0	0.819773	1.62287	1.77581	6.84541	up	chitinase [Mirabilis jalapa]	84.532	Pac09G005340	10.1787	8.03687	11.6274	32.2273	29.1865	30.7951	1.78684	up	endochitinase EP3-like [Spinacia oleracea]
EVM0013283	7.89829	8.08566	6.58645	16.502	20.3483	16.0991	1.36087	up	nodulin related protein [Sesuvium portulacastrum]	82.955	Pac24G003480	7.1807	8.57045	8.66669	21.252	17.1275	20.5218	1.43482	up	nodulin related protein [Sesuvium portulacastrum]
EVM0013284	20.4387	21.5876	17.6206	55.0185	57.9421	50.5342	1.58738	up	dnaJ homolog subfamily B member 1-like [Chenopodium quinoa]	96.254	Pac30G007980	28.4936	28.9664	27.6029	66.0984	66.2843	72.8418	1.43522	up	dnaJ homolog subfamily B member 1-like [Chenopodium quinoa]
EVM0013301	0.119553	0.472662	0.31901	4.2093	2.8651	4.30033	3.65577	up	PREDICTED: mannose/glucose-specific lectin-like [Beta vulgaris subsp. vulgaris]	98.052	Pac33G007140	0.858737	1.07527	1.14872	2.25474	4.19955	2.51288	1.65052	up	PREDICTED: mannose/glucose-specific lectin-like [Beta vulgaris subsp. vulgaris]
EVM0013302	10.4678	14.7352	13.39	37.115	37.7348	46.9709	1.78783	up	60S ribosomal protein L18a-like protein, partial [Chenopodium quinoa]	99.379	Pac16G004150	16.8945	13.7232	16.1238	31.3895	32.267	34.06	1.22668	up	60S ribosomal protein L18a-like protein, partial [Chenopodium quinoa]
EVM0013304	9.14289	8.4874	8.43809	22.6042	21.2908	23.0338	1.49144	up	PREDICTED: probable leucine-rich repeat receptor-like protein kinase At5g49770 isoform X1 [Beta vulgaris subsp. vulgaris]	96.901	Pac06G007750	4.57478	5.22941	4.81304	12.9838	13.454	13.4813	1.61322	up	PREDICTED: probable leucine-rich repeat receptor-like protein kinase At5g49770 isoform X1 [Beta vulgaris subsp. vulgaris]
EVM0013308	2.95596	2.80309	2.74303	13.0693	10.4446	11.1912	2.14725	up	PREDICTED: SAP-like protein BP-73 [Beta vulgaris subsp. vulgaris]	96.444	Pac02G012200	0	0.24747	0.128854	1.35439	2.04261	1.37867	3.5494	up	SAP-like protein BP-73 [Chenopodium quinoa]
EVM0013309	0.592612	0.561049	0.890205	2.94089	1.83658	1.93583	1.78873	up	(R,S)-reticuline 7-O-methyltransferase-like [Chenopodium quinoa]	72.727	Pac22G007030	0.023246	0	0	2.65855	2.42634	2.09225	6.59241	up	(R,S)-reticuline 7-O-methyltransferase-like [Chenopodium quinoa]
EVM0013339	0.175577	0.259197	0.151556	1.45018	1.14116	1.28166	2.73297	up	alpha carbonic anhydrase 2 [Bienertia sinuspersici]	59.671	Pac36G002200	0.728385	0.328051	0.367989	1.58817	2.11832	1.92853	2.05019	up	alpha carbonic anhydrase 7-like [Chenopodium quinoa]
EVM0013350	3.51767	3.35536	3.44866	21.7521	23.414	23.6869	2.86569	up	uncharacterized protein LOC110787940 isoform X1 [Spinacia oleracea]	97.626	Pac34G000980	6.34729	6.47091	5.73944	16.9243	16.6691	17.7144	1.63054	up	uncharacterized protein LOC110787940 isoform X1 [Spinacia oleracea]
EVM0013361	0	0	0	3.42653	2.75351	3.02641	8.70567	up	myb-related protein 306-like [Chenopodium quinoa]	96.129	Pac04G006640	0.032517	0	0	1.32282	1.5627	1.18162	6.07739	up	myb-related protein 306-like [Chenopodium quinoa]
EVM0013366	22.2849	20.8872	21.6892	204.189	193.917	198.414	3.33178	up	PREDICTED: albumin-2 [Beta vulgaris subsp. vulgaris]	95.041	Pac01G012080	12.8065	15.2887	15.7003	335.209	316.05	315.217	4.62837	up	hypothetical protein E3N88_13638 [Mikania micrantha]
EVM0013372	41.7078	41.183	40.0752	152.781	147.802	145.288	1.99158	up	Molecular chaperone (HSP90 family) [Handroanthus impetiginosus]	98.148	Pac04G012900	30.6497	32.4229	29.0282	144.876	136.005	142.179	2.36413	up	heat shock protein 83 [Manihot esculenta]
EVM0013397	1.27926	1.03409	0.929299	3.80089	4.02086	3.41934	1.9041	up	ammonium transporter 1 member 1-like [Spinacia oleracea]	96.945	Pac11G002910	0.955197	1.26084	1.17956	8.44507	6.67932	7.50491	2.89127	up	ammonium transporter 1 member 1-like [Spinacia oleracea]
EVM0013405	1.96783	1.48311	1.57242	11.4088	12.1657	11.0052	2.90018	up	PREDICTED: UDP-glycosyltransferase 86A2-like [Beta vulgaris subsp. vulgaris]	76.091	Pac02G014210	0	0.06902	0	4.07587	4.00153	4.0937	7.16348	up	PREDICTED: UDP-glycosyltransferase 86A2-like [Beta vulgaris subsp. vulgaris]
EVM0013432	0.996504	1.11419	0.917352	5.56389	5.0105	5.09677	2.49155	up	xyloglucan galactosyltransferase XLT2-like [Chenopodium quinoa]	96.078	Pac05G012090	1.30263	1.57298	1.21457	6.79791	7.02153	6.17412	2.44581	up	xyloglucan galactosyltransferase XLT2-like [Chenopodium quinoa]
EVM0013434	25.4362	25.4668	25.6279	143.072	148.057	136.867	2.6161	up	PREDICTED: alpha carbonic anhydrase 1, chloroplastic [Beta vulgaris subsp. vulgaris]	96.471	Pac22G008200	4.03737	4.46132	4.24864	17.1453	15.0817	14.9753	2.04943	up	PREDICTED: alpha carbonic anhydrase 1, chloroplastic [Beta vulgaris subsp. vulgaris]
EVM0013435	2.16185	2.2185	1.77056	31.0774	30.4218	31.569	4.03797	up	uncharacterized protein LOC7497551 isoform X1 [Populus trichocarpa]	96.206	Pac35G008830	0.264499	0.964831	0.268652	13.3346	13.2242	13.1949	4.66049	up	uncharacterized protein LOC7497551 isoform X1 [Populus trichocarpa]
EVM0013443	2.4818	2.4099	2.50522	44.365	44.2317	48.699	4.33579	up	PREDICTED: GDSL esterase/lipase At5g55050 [Beta vulgaris subsp. vulgaris]	75.91	Pac16G001420	0.658085	1.13747	0.39606	20.9748	22.2109	20.3679	4.90129	up	GDSL esterase/lipase At5g55050-like [Chenopodium quinoa]
EVM0013445	0.316281	0.543604	0.150017	1.20464	2.12142	1.3879	2.24044	up	hypothetical protein SOVF_025200 [Spinacia oleracea]	93.103	Pac12G003860	0.921628	0.968523	1.08721	6.67716	7.89071	6.93946	2.98132	up	hypothetical protein TEA_015921 [Camellia sinensis var. sinensis]
EVM0013463	13.0978	13.0751	12.7681	35.5362	33.5645	33.6744	1.53294	up	protein MEI2-like 5 isoform X2 [Chenopodium quinoa]	98.378	Pac02G011570	18.8962	19.3202	18.5463	34.0013	36.7252	34.3503	1.05354	up	protein MEI2-like 5 isoform X2 [Chenopodium quinoa]
EVM0013480	11.8204	11.1979	12.0131	21.5283	20.7751	21.9558	1.00638	up	PREDICTED: uncharacterized protein LOC104897880 [Beta vulgaris subsp. vulgaris]	98.125	Pac11G008830	1.86156	2.20978	2.3106	6.85091	7.25134	6.44457	1.83834	up	PREDICTED: uncharacterized protein LOC104897880 [Beta vulgaris subsp. vulgaris]
EVM0013481	36.5974	35.1418	36.0207	105.171	105.465	103.759	1.67753	up	Fructose-1,6-bisphosphatase class 1/Sedoheputulose-1,7-bisphosphatase [Corchorus capsularis]	93.706	Pac04G007750	18.7767	20.8707	16.2847	67.9135	63.9347	68.3258	2.00296	up	Fructose-1,6-bisphosphatase class 1/Sedoheputulose-1,7-bisphosphatase [Corchorus capsularis]
EVM0013490	19.3131	20.7699	18.0421	42.3306	41.8017	41.5746	1.24602	up	PREDICTED: patellin-3 [Beta vulgaris subsp. vulgaris]	89.965	Pac15G012510	8.33141	7.96902	7.34036	13.9845	13.9297	15.3083	1.03299	up	PREDICTED: patellin-3 [Beta vulgaris subsp. vulgaris]
EVM0013495	96.5531	97.1822	96.4296	448.929	423.857	439.652	2.31026	up	triose phosphate/phosphate translocator precursor [Mesembryanthemum crystallinum]	97.236	Pac02G012890	14.4403	13.1874	15.2866	147.495	145.749	152.084	3.53715	up	triose phosphate/phosphate translocator precursor [Mesembryanthemum crystallinum]
EVM0013507	33.5847	32.8398	34.9297	62.7221	73.2692	64.9601	1.12007	up	cold-regulated 413 plasma membrane protein 2-like [Chenopodium quinoa]	86.567	Pac17G002670	11.9101	13.8377	11.9305	49.0463	45.8449	46.9049	2.0759	up	PREDICTED: cold-regulated 413 plasma membrane protein 2 [Beta vulgaris subsp. vulgaris]
EVM0013520	180.773	182.434	176.983	332.182	336.763	336.718	1.02997	up	Peroxiredoxin-2B like [Actinidia chinensis var. chinensis]	90.798	Pac33G004750	0.249868	0.103876	0.421011	2.09945	2.17084	2.28544	2.93284	up	hypothetical protein HYC85_004268 [Camellia sinensis]
EVM0013530	1.54683	1.54876	1.30805	4.74288	4.33045	4.16906	1.70737	up	hypothetical protein SOVF_164900 [Spinacia oleracea]	94.755	Pac19G013980	0.611024	0.565797	0.523058	6.29014	4.69808	5.58188	3.40368	up	hypothetical protein SOVF_164900 [Spinacia oleracea]
EVM0013540	29.3927	27.4967	25.2117	47.8728	55.7428	51.6047	1.0497	up	chalcone--flavonone isomerase-like [Chenopodium quinoa]	92.727	Pac0G005300	1.99678	1.97712	1.75907	10.0379	12.4707	11.8475	2.73429	up	chalcone--flavonone isomerase-like [Chenopodium quinoa]
EVM0013545	31.7997	27.9892	28.5836	79.8705	74.5494	73.763	1.5004	up	hypothetical protein BVRB_7g169380 [Beta vulgaris subsp. vulgaris]	80.833	Pac09G008030	0.891974	0.944408	0.979095	37.4591	41.154	33.7797	5.4594	up	hypothetical protein BVRB_7g169380 [Beta vulgaris subsp. vulgaris]
EVM0013547	4.35541	5.12876	4.39587	22.2691	26.1251	22.5284	2.48132	up	PREDICTED: uncharacterized protein LOC104907776 [Beta vulgaris subsp. vulgaris]	96.018	Pac20G002900	1.32378	1.32465	0.832202	9.57659	10.5419	10.7722	3.28233	up	PREDICTED: uncharacterized protein LOC104907776 [Beta vulgaris subsp. vulgaris]
EVM0013599	2.10159	1.95541	1.78804	7.81766	6.87803	7.19812	2.02699	up	U-box domain-containing protein 4-like [Chenopodium quinoa]	97.347	Pac19G010220	3.04583	3.11152	3.47515	12.756	13.1577	13.8425	2.20558	up	U-box domain-containing protein 4-like [Chenopodium quinoa]
EVM0013606	0.093648	0.022338	0	4.33333	4.86848	4.46486	6.38873	up	acid phosphatase 1 [Citrus clementina]	93.156	Pac22G009420	0.039848	0	0.045564	5.08493	5.52292	5.23027	6.75315	up	acid phosphatase 1 [Citrus clementina]
EVM0013613	1.06378	1.05351	0.93078	4.20622	6.56688	6.13373	2.56548	up	PREDICTED: protein PLANT CADMIUM RESISTANCE 2-like [Beta vulgaris subsp. vulgaris]	80.38	Pac19G009570	1.77991	2.08216	1.75675	26.7384	27.5654	28.7539	4.03021	up	PREDICTED: protein PLANT CADMIUM RESISTANCE 2-like [Beta vulgaris subsp. vulgaris]
EVM0013625	1.49697	1.48026	0.940204	3.29478	3.6641	4.0989	1.60663	up	xyloglucan galactosyltransferase XLT2-like [Chenopodium quinoa]	96	Pac05G012080	0.125685	0.158902	0.223727	0.775321	0.725886	0.779657	2.23272	up	xyloglucan galactosyltransferase XLT2-like [Chenopodium quinoa]
EVM0013633	2.58028	3.74152	2.87202	34.2497	37.6893	37.0049	3.69905	up	PREDICTED: protein SULFUR DEFICIENCY-INDUCED 1 [Beta vulgaris subsp. vulgaris]	96.405	Pac09G005770	2.98369	2.90759	3.36462	38.328	37.6773	41.4192	3.82437	up	hypothetical protein BVRB_7g167070 [Beta vulgaris subsp. vulgaris]
EVM0013638	28.5585	35.756	28.9345	106.006	112.287	109.577	1.94644	up	Histone H [Parasponia andersonii]	96.262	Pac29G010720	29.6226	32.2299	27.0142	72.6515	71.12	75.9087	1.46906	up	Histone H [Parasponia andersonii]
EVM0013652	0	0	0	8.65486	8.15481	8.81722	9.20819	up	PREDICTED: uncharacterized protein LOC104904752 [Beta vulgaris subsp. vulgaris]	74.872	Pac33G004960	0	0.045425	0.064833	4.31613	4.69262	4.69181	6.46024	up	uncharacterized protein LOC110715482 [Chenopodium quinoa]
EVM0013653	2.50582	2.04486	2.45707	98.464	104.002	100.514	5.51091	up	uncharacterized protein LOC110775532 [Spinacia oleracea]	95.041	Pac07G011020	0.56396	1.18614	0.317894	11.5036	12.6518	12.3021	4.14289	up	uncharacterized protein LOC110775532 [Spinacia oleracea]
EVM0013654	5.9352	6.67218	5.88331	22.6163	20.5254	20.4615	1.915	up	zinc finger CCCH domain-containing protein ZFN-like [Chenopodium quinoa]	88.112	Pac03G010520	1.56718	2.00115	2.07633	4.05585	3.95664	3.81539	1.23015	up	zinc finger CCCH domain-containing protein ZFN-like [Chenopodium quinoa]
EVM0013656	0.3022	0.746084	0.514854	6.28114	4.93826	6.189	3.58538	up	hypothetical protein COLO4_19327 [Corchorus olitorius]	95.175	Pac07G009100	2.01067	1.52022	2.20108	10.67	13.2322	10.4979	2.7301	up	hypothetical protein COLO4_19327 [Corchorus olitorius]
[truncated: 10,807 more rows]
